# Supplementary material for: 19-[(E)-4-Chloro­benzyl­idene]-16-(4-chloro­phen­yl)-2-hydr­oxy-1,11-diaza­hexa­cyclo­[15.3.1.02,10.03,8.010,17.011,15]henicosa-3(8),4,6-triene-9,18-dione
Source: Acta Crystallogr Sect E Struct Rep Online. 2010 May 26;66(Pt 6):o1444–5. doi: 10.1107/S1600536810018611 (PMC2979351; doi:10.1107/S1600536810018611)
Supplement: Supplementary file 1 [file e-66-o1444-sup1.cif]

##############################################################################
###                                                                        ###
###        Electronic paper (Acta Crystallographica Section E)             ###
###                                                                        ###
##############################################################################
#                                                                            #
# This CIF contains the data in a paper accepted for publication in Acta     #
# Crystallographica Section E. It conforms to the requirements of Notes      #
# for Authors for Section E, and has been peer reviewed under the auspices   #
# of the IUCr Commission on Journals.                                        #
#                                                                            #
# Full details of the Crystallographic Information File format               #
# are given in the paper "The Crystallographic Information File (CIF):       #
# a New Standard Archive File for Crystallography" by S. R. Hall, F. H.      #
# Allen and I. D. Brown [Acta Cryst. (1991), A47, 655-685].                  #
#                                                                            #
# The current version of the core CIF dictionary is obtainable from          #
# ftp://ftp.iucr.org/pub/cif_core.dic. The current version number is 2.4.    #
#                                                                            #
# Software is freely available for graphical display of the structure(s) in  #
# this CIF.  For information consult the CIF home page http://www.iucr.org/  #
# cif/home.html                                                              #
#                                                                            #
# This file may be used for bona fide research purposes within the           #
# scientific community so long as proper attribution is given to the journal # 
# article from which it was obtained.                                        #
#                                                                            #
##############################################################################
                                             
data_global
_audit_creation_method     'form.cif (version 2.0)'
_journal_data_validation_number     ?
_journal_date_recd_electronic     2010-05-07
_journal_date_accepted     2010-05-19
_journal_name_full     'Acta Crystallographica, Section E'
_journal_year     2010
_journal_volume     66
_journal_issue      6
_journal_page_first     o1444
_journal_page_last     o1445
_journal_paper_category     QO
_journal_coeditor_code     LH5043
_publ_contact_author_name     'Prof. Fun, Hoong-Kun'
_publ_contact_author_address
;
      X-ray Crystallography Unit
      School of Physics
      Universiti Sains Malaysia
      11800 USM, Penang
      MALAYSIA
;
_publ_contact_author_email     hkfun@usm.my
_publ_contact_author_fax     '604 6579150'
_publ_contact_author_phone     '604 6533652'
_publ_section_title
;\
19-[(<i>E</i>)-4-Chlorobenzylidene]-16-(4-chlorophenyl)-2-hydroxy-1,11-\
diazahexacyclo[15.3.1.0^2,10^.0^3,8^.0^10,17^.0^11,15^]henicosa-3(8),4,6-\
triene-9,18-dione
;
loop_
    _publ_author_name
    _publ_author_footnote
    _publ_author_address
    'Raju Suresh Kumar' ?
;
      School of Chemical Sciences
      Universiti Sains Malaysia
      11800 USM, Penang
      Malaysia
;
    'Hasnah Osman' ?
;
      School of Chemical Sciences
      Universiti Sains Malaysia
      11800 USM, Penang
      Malaysia
;
    'Abdul Rahim, Aisyah Saad' ?
;
      School of Pharmaceutical Sciences
      Universiti Sains Malaysia
      11800 USM, Penang
      Malaysia
;
    'Madhukar Hemamalini'
;
      Additional correspondence author, e-mail: mhemamalini2k3@yahoo.co.in.
;
;
      X-ray Crystallography Unit
      School of Physics
      Universiti Sains Malaysia
      11800 USM, Penang
      Malaysia
;
    'Hoong-Kun Fun'
;
      Thomson Reuters ResearcherID: A-3561-2009.
;
;
      X-ray Crystallography Unit
      School of Physics
      Universiti Sains Malaysia
      11800 USM, Penang
      Malaysia
;
data_I
_audit_creation_method     SHELXL-97
_chemical_name_systematic
;
19-[(<i>E</i>)-4-Chlorobenzylidene]-16-(4-chlorophenyl)-2-hydroxy-
1,11-diazahexacyclo[15.3.1.0^2,10^.0^3,8^.0^10,17^.0^11,15^]henicosa-
3(8),4,6-triene-9,18-dione
;
_chemical_name_common     ?
_chemical_formula_moiety     'C32 H26 Cl2 N2 O3'
_chemical_formula_sum     'C32 H26 Cl2 N2 O3'
_chemical_formula_iupac     'C32 H26 Cl2 N2 O3'
_chemical_formula_weight     557.45
_chemical_melting_point     ?
_symmetry_cell_setting     Monoclinic
_symmetry_space_group_name_H-M     'P 21/c'
_symmetry_space_group_name_Hall     '-P 2ybc'
loop_
    _symmetry_equiv_pos_as_xyz
    'x, y, z'
    '-x, y+1/2, -z+1/2'
    '-x, -y, -z'
    'x, -y-1/2, z-1/2'
_cell_length_a     14.603(2)
_cell_length_b     10.5701(14)
_cell_length_c     21.808(2)
_cell_angle_alpha     90.00
_cell_angle_beta     130.094(6)
_cell_angle_gamma     90.00
_cell_volume     2575.1(5)
_cell_formula_units_Z     4
_cell_measurement_reflns_used     5137
_cell_measurement_theta_min     2.28
_cell_measurement_theta_max     29.59
_cell_measurement_temperature     100.00(10)
_exptl_crystal_description     block
_exptl_crystal_colour     yellow
_exptl_crystal_size_max     0.34
_exptl_crystal_size_mid     0.19
_exptl_crystal_size_min     0.11
_exptl_crystal_density_diffrn     1.438
_exptl_crystal_density_meas     ?
_exptl_crystal_density_method     'not measured'
_exptl_crystal_F_000     1160
_exptl_absorpt_coefficient_mu     0.292
_exptl_absorpt_correction_type     multi-scan
_exptl_absorpt_process_details     '(SADABS; Bruker, 2009)'
_exptl_absorpt_correction_T_min     0.9061
_exptl_absorpt_correction_T_max     0.9689
_exptl_special_details
;
;
_diffrn_ambient_temperature     100.00(10)
_diffrn_radiation_type     MoK\a
_diffrn_radiation_wavelength     0.71073
_diffrn_radiation_source     'fine-focus sealed tube'
_diffrn_radiation_monochromator     graphite
_diffrn_measurement_device_type
;
Bruker APEXII DUO CCD area-detector diffractometer
;
_diffrn_measurement_method     '\f and \w scans'
_diffrn_detector_area_resol_mean     .
_diffrn_reflns_number     27859
_diffrn_reflns_av_R_equivalents     0.0454
_diffrn_reflns_av_sigmaI/netI     0.0502
_diffrn_reflns_theta_min     1.82
_diffrn_reflns_theta_max     30.30
_diffrn_reflns_theta_full     30.30
_diffrn_measured_fraction_theta_max     0.989
_diffrn_measured_fraction_theta_full     0.989
_diffrn_reflns_limit_h_min     -19
_diffrn_reflns_limit_h_max     20
_diffrn_reflns_limit_k_min     -14
_diffrn_reflns_limit_k_max     14
_diffrn_reflns_limit_l_min     -30
_diffrn_reflns_limit_l_max     30
_diffrn_standards_number     0
_diffrn_standards_interval_count     .
_diffrn_standards_interval_time     .
_diffrn_standards_decay_%     ?
_refine_special_details
;
 Refinement of F^2^ against ALL reflections.  The weighted R-factor wR and
 goodness of fit S are based on F^2^, conventional R-factors R are based
 on F, with F set to zero for negative F^2^. The threshold expression of
 F^2^ > 2\s(F^2^) is used only for calculating R-factors(gt) etc. and is
 not relevant to the choice of reflections for refinement.  R-factors based
 on F^2^ are statistically about twice as large as those based on F, and R-
 factors based on ALL data will be even larger.
;
_reflns_number_total     7631
_reflns_number_gt     5380
_reflns_threshold_expression     I>2\s(I)
_refine_ls_structure_factor_coef     Fsqd
_refine_ls_matrix_type     full
_refine_ls_R_factor_all     0.0869
_refine_ls_R_factor_gt     0.0572
_refine_ls_wR_factor_gt     0.1569
_refine_ls_wR_factor_ref     0.1860
_refine_ls_goodness_of_fit_ref     1.059
_refine_ls_restrained_S_all     1.059
_refine_ls_number_reflns     7631
_refine_ls_number_parameters     356
_refine_ls_number_restraints     0
_refine_ls_hydrogen_treatment     mixed
_refine_ls_weighting_scheme     calc
_refine_ls_weighting_details
         'calc w=1/[\s^2^(Fo^2^)+(0.1017P)^2^+1.0123P] where P=(Fo^2^+2Fc^2^)/3'
_atom_sites_solution_hydrogens     geom
_atom_sites_solution_primary     direct
_atom_sites_solution_secondary     difmap
_refine_ls_shift/su_max     ?
_refine_ls_shift/su_max_lt     0.001
_refine_ls_shift/su_mean     <0.001
_refine_diff_density_max     0.616
_refine_diff_density_min     -0.578
_refine_ls_extinction_method     none
_refine_ls_extinction_coef     ?
loop_
    _atom_type_symbol
    _atom_type_description
    _atom_type_scat_dispersion_real
    _atom_type_scat_dispersion_imag
    _atom_type_scat_source
    'C' 'C' 0.0033 0.0016
                         'International Tables Vol C Tables 4.2.6.8 and 6.1.1.4'
    'H' 'H' 0.0000 0.0000
                         'International Tables Vol C Tables 4.2.6.8 and 6.1.1.4'
    'Cl' 'Cl' 0.1484 0.1585
                         'International Tables Vol C Tables 4.2.6.8 and 6.1.1.4'
    'N' 'N' 0.0061 0.0033
                         'International Tables Vol C Tables 4.2.6.8 and 6.1.1.4'
    'O' 'O' 0.0106 0.0060
                         'International Tables Vol C Tables 4.2.6.8 and 6.1.1.4'
_computing_data_collection     'APEX2 (Bruker, 2009)'
_computing_cell_refinement     'SAINT (Bruker, 2009)'
_computing_data_reduction     'SAINT (Bruker, 2009)'
_computing_structure_solution     'SHELXTL (Sheldrick, 2008)'
_computing_structure_refinement     'SHELXTL (Sheldrick, 2008)'
_computing_molecular_graphics     'SHELXTL (Sheldrick, 2008)'
_computing_publication_material
                             'SHELXTL (Sheldrick, 2008) and PLATON (Spek, 2009)'
loop_
    _atom_site_type_symbol
    _atom_site_label
    _atom_site_fract_x
    _atom_site_fract_y
    _atom_site_fract_z
    _atom_site_U_iso_or_equiv
    _atom_site_adp_type
    _atom_site_calc_flag
    _atom_site_refinement_flags
    _atom_site_occupancy
    _atom_site_disorder_assembly
    _atom_site_disorder_group
    Cl Cl1 0.72105(6) 0.37813(6) 0.23348(4) 0.03884(18) Uani d . 1 . .
    Cl Cl2 0.28180(6) 1.55604(6) 0.30038(4) 0.03719(17) Uani d . 1 . .
    O O1 0.70242(16) 1.14499(14) 0.37668(9) 0.0270(3) Uani d . 1 . .
    O O2 0.75301(15) 0.85624(15) 0.61320(9) 0.0248(3) Uani d . 1 . .
    O O3 0.97349(14) 1.06477(14) 0.56290(9) 0.0265(3) Uani d . 1 . .
    N N1 0.62861(16) 0.87558(16) 0.47338(10) 0.0205(3) Uani d . 1 . .
    N N2 0.83265(17) 1.08411(16) 0.62301(10) 0.0230(4) Uani d . 1 . .
    C C1 0.8080(2) 0.7298(2) 0.31990(13) 0.0278(5) Uani d . 1 . .
    H H1A 0.8706 0.7859 0.3399 0.033 Uiso calc R 1 . .
    C C2 0.8108(2) 0.6108(2) 0.29435(14) 0.0315(5) Uani d . 1 . .
    H H2A 0.8744 0.5876 0.2966 0.038 Uiso calc R 1 . .
    C C3 0.7182(2) 0.5272(2) 0.26543(13) 0.0273(5) Uani d . 1 . .
    C C4 0.6213(2) 0.5618(2) 0.25928(13) 0.0268(5) Uani d . 1 . .
    H H4A 0.5591 0.5050 0.2393 0.032 Uiso calc R 1 . .
    C C5 0.6175(2) 0.6819(2) 0.28318(12) 0.0245(4) Uani d . 1 . .
    H H5A 0.5511 0.7065 0.2774 0.029 Uiso calc R 1 . .
    C C6 0.7127(2) 0.76651(19) 0.31604(12) 0.0225(4) Uani d . 1 . .
    C C7 0.71498(19) 0.89214(19) 0.34519(11) 0.0221(4) Uani d . 1 . .
    H H7A 0.7511 0.9561 0.3380 0.026 Uiso calc R 1 . .
    C C8 0.67102(18) 0.92557(18) 0.38095(11) 0.0201(4) Uani d . 1 . .
    C C9 0.69127(19) 1.05940(18) 0.40864(11) 0.0210(4) Uani d . 1 . .
    C C10 0.69859(19) 1.08168(18) 0.48066(11) 0.0193(4) Uani d . 1 . .
    C C11 0.59325(19) 1.00825(19) 0.46492(12) 0.0214(4) Uani d . 1 . .
    H H11A 0.5842 1.0307 0.5039 0.026 Uiso calc R 1 . .
    H H11B 0.5187 1.0251 0.4115 0.026 Uiso calc R 1 . .
    C C12 0.61408(19) 0.83699(19) 0.40280(11) 0.0214(4) Uani d . 1 . .
    H H12A 0.5292 0.8306 0.3573 0.026 Uiso calc R 1 . .
    H H12B 0.6486 0.7534 0.4126 0.026 Uiso calc R 1 . .
    C C13 0.80569(19) 1.01008(18) 0.55666(11) 0.0198(4) Uani d . 1 . .
    C C14 0.75404(19) 0.87571(19) 0.55007(11) 0.0207(4) Uani d . 1 . .
    C C15 0.8366(2) 0.78312(19) 0.55386(12) 0.0222(4) Uani d . 1 . .
    C C16 0.8318(2) 0.6517(2) 0.55102(13) 0.0269(5) Uani d . 1 . .
    H H16A 0.7728 0.6085 0.5472 0.032 Uiso calc R 1 . .
    C C17 0.9170(2) 0.5864(2) 0.55402(14) 0.0317(5) Uani d . 1 . .
    H H17A 0.9146 0.4985 0.5519 0.038 Uiso calc R 1 . .
    C C18 1.0055(2) 0.6494(2) 0.56008(15) 0.0321(5) Uani d . 1 . .
    H H18A 1.0621 0.6034 0.5625 0.039 Uiso calc R 1 . .
    C C19 1.0108(2) 0.7800(2) 0.56257(13) 0.0275(5) Uani d . 1 . .
    H H19A 1.0698 0.8228 0.5663 0.033 Uiso calc R 1 . .
    C C20 0.92553(19) 0.84543(19) 0.55940(11) 0.0216(4) Uani d . 1 . .
    C C21 0.91251(19) 0.98351(19) 0.56015(11) 0.0209(4) Uani d . 1 . .
    C C22 0.9558(2) 1.0914(2) 0.70050(12) 0.0278(5) Uani d . 1 . .
    H H22A 1.0140 1.0753 0.6936 0.033 Uiso calc R 1 . .
    H H22B 0.9675 1.0305 0.7383 0.033 Uiso calc R 1 . .
    C C23 0.9671(2) 1.2266(2) 0.72949(13) 0.0307(5) Uani d . 1 . .
    H H23A 1.0495 1.2555 0.7637 0.037 Uiso calc R 1 . .
    H H23B 0.9376 1.2333 0.7584 0.037 Uiso calc R 1 . .
    C C24 0.8886(2) 1.3011(2) 0.65101(13) 0.0286(5) Uani d . 1 . .
    H H24A 0.8644 1.3815 0.6580 0.034 Uiso calc R 1 . .
    H H24B 0.9298 1.3161 0.6303 0.034 Uiso calc R 1 . .
    C C25 0.7816(2) 1.21395(19) 0.59597(12) 0.0237(4) Uani d . 1 . .
    H H25A 0.7231 1.2278 0.6036 0.028 Uiso calc R 1 . .
    C C26 0.7192(2) 1.22071(18) 0.50652(12) 0.0210(4) Uani d . 1 . .
    H H26A 0.7777 1.2545 0.5025 0.025 Uiso calc R 1 . .
    C C27 0.6102(2) 1.30567(18) 0.45664(12) 0.0221(4) Uani d . 1 . .
    C C28 0.5997(2) 1.39566(19) 0.40587(13) 0.0251(4) Uani d . 1 . .
    H H28A 0.6608 1.4037 0.4036 0.030 Uiso calc R 1 . .
    C C29 0.4999(2) 1.4740(2) 0.35843(13) 0.0281(5) Uani d . 1 . .
    H H29A 0.4949 1.5344 0.3254 0.034 Uiso calc R 1 . .
    C C30 0.4084(2) 1.46082(19) 0.36103(14) 0.0277(5) Uani d . 1 . .
    C C31 0.4160(2) 1.3725(2) 0.41077(16) 0.0322(5) Uani d . 1 . .
    H H31A 0.3542 1.3645 0.4124 0.039 Uiso calc R 1 . .
    C C32 0.5155(2) 1.2962(2) 0.45792(15) 0.0313(5) Uani d . 1 . .
    H H32A 0.5202 1.2371 0.4914 0.038 Uiso calc R 1 . .
    H H1O2 0.782(4) 0.925(4) 0.640(3) 0.077(13) Uiso d . 1 . .
loop_
    _atom_site_aniso_label
    _atom_site_aniso_U_11
    _atom_site_aniso_U_22
    _atom_site_aniso_U_33
    _atom_site_aniso_U_12
    _atom_site_aniso_U_13
    _atom_site_aniso_U_23
    Cl1 0.0295(3) 0.0352(3) 0.0469(3) -0.0032(3) 0.0224(3) -0.0176(2)
    Cl2 0.0401(4) 0.0299(3) 0.0441(3) 0.0115(3) 0.0283(3) 0.0032(2)
    O1 0.0343(9) 0.0231(7) 0.0303(7) 0.0004(7) 0.0238(7) 0.0030(6)
    O2 0.0299(8) 0.0265(7) 0.0239(7) -0.0057(7) 0.0199(7) -0.0006(6)
    O3 0.0230(8) 0.0262(7) 0.0299(7) -0.0067(6) 0.0169(7) -0.0007(6)
    N1 0.0182(8) 0.0210(7) 0.0211(7) -0.0033(7) 0.0121(7) -0.0020(6)
    N2 0.0238(9) 0.0227(8) 0.0191(7) -0.0050(7) 0.0123(7) -0.0038(6)
    C1 0.0239(11) 0.0296(10) 0.0326(10) -0.0059(9) 0.0195(10) -0.0061(8)
    C2 0.0252(11) 0.0354(12) 0.0370(12) -0.0043(10) 0.0215(11) -0.0087(9)
    C3 0.0251(11) 0.0282(10) 0.0271(10) -0.0037(9) 0.0161(10) -0.0078(8)
    C4 0.0225(11) 0.0310(10) 0.0256(10) -0.0063(9) 0.0148(9) -0.0084(8)
    C5 0.0213(10) 0.0292(10) 0.0241(9) -0.0007(9) 0.0151(9) -0.0035(8)
    C6 0.0213(10) 0.0252(9) 0.0198(8) -0.0007(8) 0.0127(8) -0.0003(7)
    C7 0.0201(10) 0.0222(9) 0.0203(8) -0.0019(8) 0.0114(8) -0.0008(7)
    C8 0.0171(9) 0.0207(8) 0.0173(8) -0.0009(8) 0.0087(8) 0.0004(7)
    C9 0.0185(10) 0.0213(9) 0.0191(8) 0.0003(8) 0.0103(8) -0.0001(7)
    C10 0.0198(9) 0.0174(8) 0.0206(8) -0.0017(8) 0.0129(8) -0.0014(6)
    C11 0.0190(10) 0.0217(9) 0.0215(9) -0.0021(8) 0.0121(8) -0.0017(7)
    C12 0.0189(10) 0.0230(9) 0.0197(8) -0.0031(8) 0.0112(8) -0.0027(7)
    C13 0.0205(10) 0.0180(8) 0.0192(8) -0.0046(8) 0.0120(8) -0.0017(6)
    C14 0.0205(10) 0.0216(9) 0.0206(8) -0.0049(8) 0.0135(8) -0.0006(7)
    C15 0.0227(10) 0.0212(9) 0.0217(9) -0.0027(8) 0.0138(9) 0.0004(7)
    C16 0.0312(12) 0.0218(9) 0.0302(10) -0.0025(9) 0.0209(10) 0.0019(8)
    C17 0.0373(13) 0.0221(10) 0.0355(11) 0.0032(10) 0.0233(11) 0.0025(8)
    C18 0.0318(13) 0.0285(10) 0.0381(12) 0.0081(10) 0.0235(11) 0.0044(9)
    C19 0.0240(11) 0.0299(10) 0.0302(10) 0.0031(9) 0.0182(10) 0.0047(8)
    C20 0.0195(10) 0.0232(9) 0.0196(8) -0.0006(8) 0.0114(8) 0.0020(7)
    C21 0.0175(9) 0.0218(9) 0.0181(8) -0.0003(8) 0.0090(8) 0.0021(7)
    C22 0.0248(11) 0.0275(10) 0.0207(9) -0.0058(9) 0.0099(9) -0.0042(8)
    C23 0.0307(12) 0.0320(11) 0.0245(10) -0.0110(10) 0.0155(10) -0.0087(8)
    C24 0.0311(12) 0.0236(9) 0.0283(10) -0.0085(9) 0.0179(10) -0.0088(8)
    C25 0.0271(11) 0.0212(9) 0.0257(9) -0.0036(8) 0.0184(9) -0.0041(7)
    C26 0.0229(10) 0.0185(8) 0.0241(9) -0.0028(8) 0.0162(9) -0.0024(7)
    C27 0.0249(10) 0.0178(8) 0.0251(9) -0.0029(8) 0.0168(9) -0.0032(7)
    C28 0.0296(11) 0.0211(9) 0.0316(10) -0.0019(9) 0.0228(10) -0.0014(7)
    C29 0.0328(12) 0.0220(9) 0.0300(10) 0.0007(9) 0.0205(10) 0.0023(8)
    C30 0.0308(12) 0.0189(9) 0.0344(11) 0.0028(9) 0.0214(10) -0.0028(8)
    C31 0.0331(13) 0.0267(10) 0.0492(14) 0.0007(10) 0.0322(12) 0.0015(9)
    C32 0.0400(14) 0.0227(10) 0.0456(13) 0.0027(10) 0.0341(12) 0.0068(9)
_geom_special_details
;
 All s.u.'s (except the s.u. in the dihedral angle between two l.s. planes)
 are estimated using the full covariance matrix.  The cell s.u.'s are taken
 into account individually in the estimation of s.u.'s in distances, angles
 and torsion angles; correlations between s.u.'s in cell parameters are only
 used when they are defined by crystal symmetry.  An approximate (isotropic)
 treatment of cell s.u.'s is used for estimating s.u.'s involving l.s. planes.
;
loop_
    _geom_bond_atom_site_label_1
    _geom_bond_atom_site_label_2
    _geom_bond_site_symmetry_2
    _geom_bond_distance
    _geom_bond_publ_flag
    Cl1 C3 . 1.734(2) ?
    Cl2 C30 . 1.741(2) ?
    O1 C9 . 1.215(2) ?
    O2 C14 . 1.402(2) ?
    O2 H1O2 . 0.86(4) ?
    O3 C21 . 1.211(3) ?
    N1 C11 . 1.464(3) ?
    N1 C12 . 1.470(3) ?
    N1 C14 . 1.485(3) ?
    N2 C13 . 1.459(2) ?
    N2 C22 . 1.477(3) ?
    N2 C25 . 1.490(3) ?
    C1 C2 . 1.387(3) ?
    C1 C6 . 1.393(3) ?
    C1 H1A . 0.9300 ?
    C2 C3 . 1.382(3) ?
    C2 H2A . 0.9300 ?
    C3 C4 . 1.382(3) ?
    C4 C5 . 1.386(3) ?
    C4 H4A . 0.9300 ?
    C5 C6 . 1.401(3) ?
    C5 H5A . 0.9300 ?
    C6 C7 . 1.464(3) ?
    C7 C8 . 1.338(3) ?
    C7 H7A . 0.9300 ?
    C8 C9 . 1.491(3) ?
    C8 C12 . 1.518(3) ?
    C9 C10 . 1.522(3) ?
    C10 C26 . 1.533(3) ?
    C10 C11 . 1.551(3) ?
    C10 C13 . 1.558(3) ?
    C11 H11A . 0.9700 ?
    C11 H11B . 0.9700 ?
    C12 H12A . 0.9700 ?
    C12 H12B . 0.9700 ?
    C13 C21 . 1.538(3) ?
    C13 C14 . 1.571(3) ?
    C14 C15 . 1.514(3) ?
    C15 C20 . 1.390(3) ?
    C15 C16 . 1.391(3) ?
    C16 C17 . 1.387(4) ?
    C16 H16A . 0.9300 ?
    C17 C18 . 1.382(4) ?
    C17 H17A . 0.9300 ?
    C18 C19 . 1.382(3) ?
    C18 H18A . 0.9300 ?
    C19 C20 . 1.386(3) ?
    C19 H19A . 0.9300 ?
    C20 C21 . 1.473(3) ?
    C22 C23 . 1.528(3) ?
    C22 H22A . 0.9700 ?
    C22 H22B . 0.9700 ?
    C23 C24 . 1.529(3) ?
    C23 H23A . 0.9700 ?
    C23 H23B . 0.9700 ?
    C24 C25 . 1.521(3) ?
    C24 H24A . 0.9700 ?
    C24 H24B . 0.9700 ?
    C25 C26 . 1.533(3) ?
    C25 H25A . 0.9800 ?
    C26 C27 . 1.515(3) ?
    C26 H26A . 0.9800 ?
    C27 C28 . 1.391(3) ?
    C27 C32 . 1.404(3) ?
    C28 C29 . 1.392(3) ?
    C28 H28A . 0.9300 ?
    C29 C30 . 1.380(4) ?
    C29 H29A . 0.9300 ?
    C30 C31 . 1.381(3) ?
    C31 C32 . 1.376(3) ?
    C31 H31A . 0.9300 ?
    C32 H32A . 0.9300 ?
loop_
    _geom_angle_atom_site_label_1
    _geom_angle_atom_site_label_2
    _geom_angle_atom_site_label_3
    _geom_angle_site_symmetry_1
    _geom_angle_site_symmetry_3
    _geom_angle
    _geom_angle_publ_flag
    C14 O2 H1O2 . . 103(3) ?
    C11 N1 C12 . . 109.42(15) ?
    C11 N1 C14 . . 102.71(15) ?
    C12 N1 C14 . . 114.90(17) ?
    C13 N2 C22 . . 120.99(18) ?
    C13 N2 C25 . . 110.79(15) ?
    C22 N2 C25 . . 109.58(16) ?
    C2 C1 C6 . . 121.0(2) ?
    C2 C1 H1A . . 119.5 ?
    C6 C1 H1A . . 119.5 ?
    C3 C2 C1 . . 119.3(2) ?
    C3 C2 H2A . . 120.4 ?
    C1 C2 H2A . . 120.4 ?
    C2 C3 C4 . . 121.0(2) ?
    C2 C3 Cl1 . . 119.65(18) ?
    C4 C3 Cl1 . . 119.31(18) ?
    C3 C4 C5 . . 119.4(2) ?
    C3 C4 H4A . . 120.3 ?
    C5 C4 H4A . . 120.3 ?
    C4 C5 C6 . . 120.7(2) ?
    C4 C5 H5A . . 119.7 ?
    C6 C5 H5A . . 119.7 ?
    C1 C6 C5 . . 118.44(19) ?
    C1 C6 C7 . . 119.0(2) ?
    C5 C6 C7 . . 122.6(2) ?
    C8 C7 C6 . . 127.4(2) ?
    C8 C7 H7A . . 116.3 ?
    C6 C7 H7A . . 116.3 ?
    C7 C8 C9 . . 116.25(19) ?
    C7 C8 C12 . . 125.83(18) ?
    C9 C8 C12 . . 117.63(18) ?
    O1 C9 C8 . . 122.60(18) ?
    O1 C9 C10 . . 122.02(18) ?
    C8 C9 C10 . . 115.37(17) ?
    C9 C10 C26 . . 113.24(16) ?
    C9 C10 C11 . . 107.07(16) ?
    C26 C10 C11 . . 119.53(17) ?
    C9 C10 C13 . . 112.20(17) ?
    C26 C10 C13 . . 104.45(15) ?
    C11 C10 C13 . . 99.52(15) ?
    N1 C11 C10 . . 103.43(16) ?
    N1 C11 H11A . . 111.1 ?
    C10 C11 H11A . . 111.1 ?
    N1 C11 H11B . . 111.1 ?
    C10 C11 H11B . . 111.1 ?
    H11A C11 H11B . . 109.0 ?
    N1 C12 C8 . . 114.75(16) ?
    N1 C12 H12A . . 108.6 ?
    C8 C12 H12A . . 108.6 ?
    N1 C12 H12B . . 108.6 ?
    C8 C12 H12B . . 108.6 ?
    H12A C12 H12B . . 107.6 ?
    N2 C13 C21 . . 115.59(17) ?
    N2 C13 C10 . . 103.85(16) ?
    C21 C13 C10 . . 115.64(16) ?
    N2 C13 C14 . . 112.50(15) ?
    C21 C13 C14 . . 104.56(16) ?
    C10 C13 C14 . . 104.36(16) ?
    O2 C14 N1 . . 108.68(17) ?
    O2 C14 C15 . . 111.33(16) ?
    N1 C14 C15 . . 114.98(16) ?
    O2 C14 C13 . . 110.56(15) ?
    N1 C14 C13 . . 105.97(15) ?
    C15 C14 C13 . . 105.12(17) ?
    C20 C15 C16 . . 119.7(2) ?
    C20 C15 C14 . . 111.42(17) ?
    C16 C15 C14 . . 128.9(2) ?
    C17 C16 C15 . . 118.5(2) ?
    C17 C16 H16A . . 120.8 ?
    C15 C16 H16A . . 120.8 ?
    C18 C17 C16 . . 121.3(2) ?
    C18 C17 H17A . . 119.3 ?
    C16 C17 H17A . . 119.3 ?
    C17 C18 C19 . . 120.7(2) ?
    C17 C18 H18A . . 119.7 ?
    C19 C18 H18A . . 119.7 ?
    C18 C19 C20 . . 118.1(2) ?
    C18 C19 H19A . . 121.0 ?
    C20 C19 H19A . . 121.0 ?
    C19 C20 C15 . . 121.8(2) ?
    C19 C20 C21 . . 127.7(2) ?
    C15 C20 C21 . . 110.51(19) ?
    O3 C21 C20 . . 127.4(2) ?
    O3 C21 C13 . . 124.27(19) ?
    C20 C21 C13 . . 108.33(17) ?
    N2 C22 C23 . . 104.47(19) ?
    N2 C22 H22A . . 110.9 ?
    C23 C22 H22A . . 110.9 ?
    N2 C22 H22B . . 110.9 ?
    C23 C22 H22B . . 110.9 ?
    H22A C22 H22B . . 108.9 ?
    C22 C23 C24 . . 102.44(16) ?
    C22 C23 H23A . . 111.3 ?
    C24 C23 H23A . . 111.3 ?
    C22 C23 H23B . . 111.3 ?
    C24 C23 H23B . . 111.3 ?
    H23A C23 H23B . . 109.2 ?
    C25 C24 C23 . . 102.73(17) ?
    C25 C24 H24A . . 111.2 ?
    C23 C24 H24A . . 111.2 ?
    C25 C24 H24B . . 111.2 ?
    C23 C24 H24B . . 111.2 ?
    H24A C24 H24B . . 109.1 ?
    N2 C25 C24 . . 104.33(18) ?
    N2 C25 C26 . . 106.39(15) ?
    C24 C25 C26 . . 116.25(18) ?
    N2 C25 H25A . . 109.9 ?
    C24 C25 H25A . . 109.9 ?
    C26 C25 H25A . . 109.9 ?
    C27 C26 C10 . . 115.95(17) ?
    C27 C26 C25 . . 115.44(17) ?
    C10 C26 C25 . . 103.79(15) ?
    C27 C26 H26A . . 107.0 ?
    C10 C26 H26A . . 107.0 ?
    C25 C26 H26A . . 107.0 ?
    C28 C27 C32 . . 117.3(2) ?
    C28 C27 C26 . . 120.2(2) ?
    C32 C27 C26 . . 122.47(18) ?
    C27 C28 C29 . . 121.6(2) ?
    C27 C28 H28A . . 119.2 ?
    C29 C28 H28A . . 119.2 ?
    C30 C29 C28 . . 119.2(2) ?
    C30 C29 H29A . . 120.4 ?
    C28 C29 H29A . . 120.4 ?
    C29 C30 C31 . . 120.7(2) ?
    C29 C30 Cl2 . . 119.54(17) ?
    C31 C30 Cl2 . . 119.76(19) ?
    C32 C31 C30 . . 119.6(2) ?
    C32 C31 H31A . . 120.2 ?
    C30 C31 H31A . . 120.2 ?
    C31 C32 C27 . . 121.5(2) ?
    C31 C32 H32A . . 119.2 ?
    C27 C32 H32A . . 119.2 ?
loop_
    _geom_torsion_atom_site_label_1
    _geom_torsion_atom_site_label_2
    _geom_torsion_atom_site_label_3
    _geom_torsion_atom_site_label_4
    _geom_torsion_site_symmetry_1
    _geom_torsion_site_symmetry_2
    _geom_torsion_site_symmetry_3
    _geom_torsion_site_symmetry_4
    _geom_torsion
    _geom_torsion_publ_flag
    C6 C1 C2 C3 . . . . -0.7(4) ?
    C1 C2 C3 C4 . . . . 2.1(4) ?
    C1 C2 C3 Cl1 . . . . -179.90(18) ?
    C2 C3 C4 C5 . . . . -0.6(3) ?
    Cl1 C3 C4 C5 . . . . -178.64(17) ?
    C3 C4 C5 C6 . . . . -2.3(3) ?
    C2 C1 C6 C5 . . . . -2.1(3) ?
    C2 C1 C6 C7 . . . . 178.8(2) ?
    C4 C5 C6 C1 . . . . 3.6(3) ?
    C4 C5 C6 C7 . . . . -177.36(19) ?
    C1 C6 C7 C8 . . . . -146.5(2) ?
    C5 C6 C7 C8 . . . . 34.5(3) ?
    C6 C7 C8 C9 . . . . 176.88(19) ?
    C6 C7 C8 C12 . . . . 3.3(3) ?
    C7 C8 C9 O1 . . . . 27.9(3) ?
    C12 C8 C9 O1 . . . . -158.0(2) ?
    C7 C8 C9 C10 . . . . -151.40(19) ?
    C12 C8 C9 C10 . . . . 22.7(3) ?
    O1 C9 C10 C26 . . . . 0.8(3) ?
    C8 C9 C10 C26 . . . . -179.89(18) ?
    O1 C9 C10 C11 . . . . 134.7(2) ?
    C8 C9 C10 C11 . . . . -46.0(2) ?
    O1 C9 C10 C13 . . . . -117.1(2) ?
    C8 C9 C10 C13 . . . . 62.2(2) ?
    C12 N1 C11 C10 . . . . -74.00(18) ?
    C14 N1 C11 C10 . . . . 48.50(18) ?
    C9 C10 C11 N1 . . . . 71.07(18) ?
    C26 C10 C11 N1 . . . . -158.51(16) ?
    C13 C10 C11 N1 . . . . -45.81(17) ?
    C11 N1 C12 C8 . . . . 50.1(2) ?
    C14 N1 C12 C8 . . . . -64.8(2) ?
    C7 C8 C12 N1 . . . . 150.2(2) ?
    C9 C8 C12 N1 . . . . -23.3(3) ?
    C22 N2 C13 C21 . . . . -21.8(3) ?
    C25 N2 C13 C21 . . . . 108.51(19) ?
    C22 N2 C13 C10 . . . . -149.50(18) ?
    C25 N2 C13 C10 . . . . -19.2(2) ?
    C22 N2 C13 C14 . . . . 98.2(2) ?
    C25 N2 C13 C14 . . . . -131.49(18) ?
    C9 C10 C13 N2 . . . . 154.42(16) ?
    C26 C10 C13 N2 . . . . 31.4(2) ?
    C11 C10 C13 N2 . . . . -92.63(17) ?
    C9 C10 C13 C21 . . . . 26.7(2) ?
    C26 C10 C13 C21 . . . . -96.33(19) ?
    C11 C10 C13 C21 . . . . 139.66(17) ?
    C9 C10 C13 C14 . . . . -87.54(19) ?
    C26 C10 C13 C14 . . . . 149.42(16) ?
    C11 C10 C13 C14 . . . . 25.41(18) ?
    C11 N1 C14 O2 . . . . 88.01(18) ?
    C12 N1 C14 O2 . . . . -153.27(16) ?
    C11 N1 C14 C15 . . . . -146.47(17) ?
    C12 N1 C14 C15 . . . . -27.7(2) ?
    C11 N1 C14 C13 . . . . -30.83(19) ?
    C12 N1 C14 C13 . . . . 87.89(19) ?
    N2 C13 C14 O2 . . . . -3.6(2) ?
    C21 C13 C14 O2 . . . . 122.61(17) ?
    C10 C13 C14 O2 . . . . -115.52(18) ?
    N2 C13 C14 N1 . . . . 114.01(18) ?
    C21 C13 C14 N1 . . . . -119.79(16) ?
    C10 C13 C14 N1 . . . . 2.1(2) ?
    N2 C13 C14 C15 . . . . -123.83(18) ?
    C21 C13 C14 C15 . . . . 2.37(18) ?
    C10 C13 C14 C15 . . . . 124.24(16) ?
    O2 C14 C15 C20 . . . . -121.38(18) ?
    N1 C14 C15 C20 . . . . 114.48(19) ?
    C13 C14 C15 C20 . . . . -1.6(2) ?
    O2 C14 C15 C16 . . . . 59.9(3) ?
    N1 C14 C15 C16 . . . . -64.2(3) ?
    C13 C14 C15 C16 . . . . 179.6(2) ?
    C20 C15 C16 C17 . . . . 0.1(3) ?
    C14 C15 C16 C17 . . . . 178.8(2) ?
    C15 C16 C17 C18 . . . . 0.3(3) ?
    C16 C17 C18 C19 . . . . -0.6(4) ?
    C17 C18 C19 C20 . . . . 0.5(3) ?
    C18 C19 C20 C15 . . . . 0.0(3) ?
    C18 C19 C20 C21 . . . . -179.2(2) ?
    C16 C15 C20 C19 . . . . -0.3(3) ?
    C14 C15 C20 C19 . . . . -179.13(18) ?
    C16 C15 C20 C21 . . . . 179.02(18) ?
    C14 C15 C20 C21 . . . . 0.2(2) ?
    C19 C20 C21 O3 . . . . 0.8(3) ?
    C15 C20 C21 O3 . . . . -178.47(19) ?
    C19 C20 C21 C13 . . . . -179.31(19) ?
    C15 C20 C21 C13 . . . . 1.4(2) ?
    N2 C13 C21 O3 . . . . -58.2(3) ?
    C10 C13 C21 O3 . . . . 63.4(3) ?
    C14 C13 C21 O3 . . . . 177.57(18) ?
    N2 C13 C21 C20 . . . . 121.89(17) ?
    C10 C13 C21 C20 . . . . -116.49(17) ?
    C14 C13 C21 C20 . . . . -2.35(19) ?
    C13 N2 C22 C23 . . . . 144.02(19) ?
    C25 N2 C22 C23 . . . . 13.2(2) ?
    N2 C22 C23 C24 . . . . -33.2(2) ?
    C22 C23 C24 C25 . . . . 40.6(2) ?
    C13 N2 C25 C24 . . . . -123.78(18) ?
    C22 N2 C25 C24 . . . . 12.2(2) ?
    C13 N2 C25 C26 . . . . -0.3(2) ?
    C22 N2 C25 C26 . . . . 135.68(18) ?
    C23 C24 C25 N2 . . . . -32.7(2) ?
    C23 C24 C25 C26 . . . . -149.45(19) ?
    C9 C10 C26 C27 . . . . 78.5(2) ?
    C11 C10 C26 C27 . . . . -49.1(2) ?
    C13 C10 C26 C27 . . . . -159.14(17) ?
    C9 C10 C26 C25 . . . . -153.81(18) ?
    C11 C10 C26 C25 . . . . 78.6(2) ?
    C13 C10 C26 C25 . . . . -31.4(2) ?
    N2 C25 C26 C27 . . . . 148.12(18) ?
    C24 C25 C26 C27 . . . . -96.2(2) ?
    N2 C25 C26 C10 . . . . 20.1(2) ?
    C24 C25 C26 C10 . . . . 135.8(2) ?
    C10 C26 C27 C28 . . . . -108.6(2) ?
    C25 C26 C27 C28 . . . . 129.7(2) ?
    C10 C26 C27 C32 . . . . 70.1(3) ?
    C25 C26 C27 C32 . . . . -51.6(3) ?
    C32 C27 C28 C29 . . . . 0.4(3) ?
    C26 C27 C28 C29 . . . . 179.10(19) ?
    C27 C28 C29 C30 . . . . -0.9(3) ?
    C28 C29 C30 C31 . . . . 0.9(3) ?
    C28 C29 C30 Cl2 . . . . -178.67(17) ?
    C29 C30 C31 C32 . . . . -0.4(4) ?
    Cl2 C30 C31 C32 . . . . 179.21(19) ?
    C30 C31 C32 C27 . . . . -0.2(4) ?
    C28 C27 C32 C31 . . . . 0.2(3) ?
    C26 C27 C32 C31 . . . . -178.5(2) ?
loop_
    _geom_hbond_atom_site_label_D
    _geom_hbond_atom_site_label_H
    _geom_hbond_atom_site_label_A
    _geom_hbond_site_symmetry_A
    _geom_hbond_distance_DH
    _geom_hbond_distance_HA
    _geom_hbond_distance_DA
    _geom_hbond_angle_DHA
    _geom_hbond_publ_flag
    O2 H1O2 N2 . 0.86(5) 1.97(5) 2.623(3) 133(5) yes
    C1 H1A O3 3_776 0.9300 2.4400 3.305(3) 155.00 yes
    C22 H22A O3 . 0.9700 2.5100 3.186(3) 126.00 yes
    C23 H23A O2 2_756 0.9700 2.5900 3.506(3) 158.00 yes
