# Supplementary material for: 19-[(E)-4-Chloro­benzyl­idene]-16-(4-chloro­phen­yl)-2-hydr­oxy-1,11-diaza­hexa­cyclo­[15.3.1.02,10.03,8.010,17.011,15]henicosa-3(8),4,6-triene-9,18-dione
Source: Acta Crystallogr Sect E Struct Rep Online. 2010 May 26;66(Pt 6):o1444–5. doi: 10.1107/S1600536810018611 (PMC2979351; doi:10.1107/S1600536810018611)
Supplement: Supplementary file 2 [file e-66-o1444-Isup2.hkl]

#
# h,k,l, Fc-squared, Fo-squared, sigma(Fo-squared) and status flag
#
data_I
_shelx_title ' pcldbnhpm in P2(1)/c (100K)'
_shelx_refln_list_code          4
_shelx_F_calc_maximum      258.87
_exptl_crystal_F_000      1160.00
_reflns_d_resolution_high  0.7043
 
loop_
 _symmetry_equiv_pos_as_xyz
 'x, y, z'
 '-x, y+1/2, -z+1/2'
 '-x, -y, -z'
 'x, -y-1/2, z-1/2'
 
_cell_length_a    14.6030
_cell_length_b    10.5701
_cell_length_c    21.8080
_cell_angle_alpha  90.000
_cell_angle_beta  130.094
_cell_angle_gamma  90.000
 
_shelx_F_squared_multiplier     1.000
 
loop_
 _refln_index_h
 _refln_index_k
 _refln_index_l
 _refln_F_squared_calc
 _refln_F_squared_meas
 _refln_F_squared_sigma
 _refln_observed_status
   1   0   0      371.85       -1.50      1.50 o
   2   0   0    26138.56    29808.64    468.74 o
   3   0   0    25326.31    26635.55    421.65 o
   4   0   0     8214.84     8035.13    163.34 o
   5   0   0      332.55      189.41     11.87 o
   6   0   0     1140.19     1064.64     28.37 o
   7   0   0     5344.27     5139.47    119.70 o
   8   0   0       36.60       32.80     10.34 o
   9   0   0    11974.14    11863.89    256.40 o
  10   0   0     5032.14     5004.68    126.78 o
  11   0   0     1221.50     1213.89     50.81 o
  12   0   0      286.31      289.31     29.69 o
  13   0   0        0.14        4.46     13.05 o
  14   0   0       53.35       41.90     18.48 o
  15   0   0       21.17       34.64     19.28 o
   1   1   0      218.67      318.76      9.53 o
   2   1   0        0.88       10.86      3.95 o
   3   1   0     1390.07     1265.50     22.49 o
   4   1   0     8937.11     9105.77    358.00 o
   5   1   0     3825.02     3865.00     55.42 o
   6   1   0     2915.60     2932.94     52.03 o
   7   1   0      718.66      737.39     30.68 o
   8   1   0     1370.22     1357.04     33.21 o
   9   1   0       19.36       12.44      6.64 o
  10   1   0      323.24      339.54     20.55 o
  11   1   0     1356.70     1343.69     38.17 o
  12   1   0       94.95      123.58     15.08 o
  13   1   0       69.33       57.80     13.13 o
  14   1   0       49.07       69.03     16.64 o
  15   1   0      269.68      422.26     33.38 o
   0   2   0     1519.20     1902.21     45.49 o
   1   2   0     3611.64     4139.29     69.53 o
   2   2   0      224.10      209.70      9.16 o
   3   2   0     1292.49     1176.94     32.06 o
   4   2   0        0.36       -0.05      2.89 o
   5   2   0     1617.43     1773.74     47.62 o
   6   2   0      334.05      305.00     15.45 o
   7   2   0      299.56      350.35     17.96 o
   8   2   0      497.39      493.53     22.39 o
   9   2   0      266.60      273.51     19.77 o
  10   2   0      194.43      205.19     18.67 o
  11   2   0       14.87       11.23      9.66 o
  12   2   0       61.38       46.09     14.19 o
  13   2   0      126.43      160.27     19.95 o
  14   2   0        3.13        4.44     12.71 o
  15   2   0        0.84       22.51     15.20 o
   1   3   0     1183.87     1279.32     19.34 o
   2   3   0        3.22       16.83      4.77 o
   3   3   0     4837.99     4851.50     70.64 o
   4   3   0     1955.07     1979.62     50.96 o
   5   3   0        2.70        3.45      6.82 o
   6   3   0     3301.03     3182.78    108.24 o
   9   3   0      308.93      284.82     24.78 o
  10   3   0      307.33      348.36     23.72 o
  11   3   0      265.36      209.34     26.85 o
  12   3   0       55.93       76.12     14.87 o
  13   3   0      262.37      357.61     28.19 o
  14   3   0        0.36        3.36     12.70 o
  15   3   0       32.50       26.59     23.57 o
   0   4   0     4866.56     5401.35     87.28 o
   1   4   0      102.04      163.32      5.82 o
   2   4   0     5312.87     5551.35     96.35 o
   3   4   0     3999.98     4493.43     58.72 o
   4   4   0       16.83       57.59      7.62 o
   5   4   0       95.63       77.56     14.00 o
   6   4   0      570.98      675.80     65.76 o
   8   4   0       36.72       30.97     11.03 o
   9   4   0      485.27      476.98     30.47 o
  10   4   0      230.69      161.41     30.24 o
  11   4   0      100.71       81.39     14.26 o
  12   4   0        5.92        6.23     10.76 o
  13   4   0      131.20      118.67     18.88 o
  14   4   0        5.70       18.41     14.26 o
  15   4   0        8.56       27.99     23.74 o
   1   5   0     2398.24     2829.38     35.71 o
   2   5   0       42.46       59.08      5.53 o
   3   5   0       29.05       29.79      5.85 o
   4   5   0        1.86       -3.44      3.44 o
   5   5   0      987.04      979.11     35.37 o
   6   5   0      679.20      658.89     29.64 o
   7   5   0        9.76       17.02     10.26 o
   8   5   0      229.60      208.23     21.43 o
   9   5   0      347.28      322.44     49.07 o
  10   5   0        2.63       -4.69     11.13 o
  11   5   0        2.05       18.34     13.52 o
  12   5   0       12.87       30.07     13.18 o
  13   5   0       20.67        6.34     11.24 o
  14   5   0      130.46       90.76     18.65 o
   0   6   0     1567.14     1703.77     54.69 o
   1   6   0      793.19      857.10     15.50 o
   2   6   0     1159.67     1298.93     22.75 o
   3   6   0     1670.42     1855.48     29.61 o
   4   6   0      710.13      689.34     13.02 o
   5   6   0      604.68      753.46     47.81 o
   6   6   0      771.33      765.80     33.73 o
   7   6   0      786.66      631.12     31.47 o
   8   6   0      838.92      741.30     36.45 o
   9   6   0       80.62       68.28     16.35 o
  10   6   0        6.53        3.74     28.61 o
  11   6   0        3.37        8.32     13.70 o
  12   6   0      319.89      249.00     51.77 o
  13   6   0       52.63       26.60     15.03 o
  14   6   0        2.83       27.69     19.93 o
   1   7   0       56.01       55.14      5.13 o
   2   7   0       78.27       61.37      6.18 o
   3   7   0      453.07      459.27     15.53 o
   4   7   0       58.36       56.13      5.23 o
   5   7   0        0.95       -0.84      5.37 o
   6   7   0       45.54       62.29     14.31 o
   7   7   0       36.05       60.58     15.45 o
   8   7   0      188.03      125.50     19.31 o
   9   7   0        0.13       -1.57     32.06 o
  10   7   0       61.35       16.01     14.50 o
  11   7   0       12.30       14.92     15.42 o
  12   7   0       94.47      124.37     24.18 o
  13   7   0        0.67       -0.94     17.62 o
   0   8   0      156.31      164.21     11.90 o
   1   8   0        0.72        2.08      3.68 o
   2   8   0      702.53      647.62     22.53 o
   3   8   0      255.58      225.04     11.08 o
   4   8   0      441.89      370.45     15.99 o
   5   8   0       89.48       72.98     19.07 o
   6   8   0      589.90      521.40     47.75 o
   7   8   0        6.37       10.95     12.44 o
   8   8   0        9.31       17.67     30.82 o
   9   8   0       44.00        7.22     14.21 o
  10   8   0        6.59        8.83     14.93 o
  11   8   0      185.50      151.28     25.12 o
  12   8   0       78.50       70.21     22.19 o
  13   8   0      209.56      231.50     50.27 o
   1   9   0      712.93      666.58     16.28 o
   2   9   0       44.19       26.03      7.37 o
   3   9   0      283.05      285.39     13.26 o
   4   9   0       82.85       87.51      6.99 o
   5   9   0       45.75       22.54      8.69 o
   6   9   0       90.55       72.98     16.62 o
   7   9   0       15.50       -0.76     22.53 o
   8   9   0       37.15        8.37     14.53 o
   9   9   0        1.53        3.57     14.98 o
  10   9   0        1.65      -14.82     14.82 o
  11   9   0       14.59       -6.09     18.44 o
  12   9   0       43.73       57.12     35.46 o
   0  10   0       17.28       20.17      8.08 o
   1  10   0        0.51        0.13      4.90 o
   2  10   0      320.70      360.52     15.23 o
   3  10   0      776.66      827.25     18.84 o
   4  10   0      503.70      550.53     15.18 o
   5  10   0      143.70      139.14      8.54 o
   6  10   0        0.01       -6.96     11.76 o
   7  10   0      283.44      258.34     28.00 o
   8  10   0       13.11       11.15     39.57 o
   9  10   0        1.06      -12.99     38.04 o
  10  10   0       51.62       65.69     34.82 o
  11  10   0       15.87       13.05     28.74 o
   1  11   0        6.23        0.71      6.22 o
   2  11   0        3.44       -5.74      5.74 o
   3  11   0      174.51      191.71     10.99 o
   4  11   0      199.01      193.54     13.63 o
   5  11   0        4.08       -7.61      7.61 o
   6  11   0      214.19      147.19     22.70 o
   7  11   0      261.54      305.71     31.26 o
   8  11   0      172.21      154.48     37.51 o
   9  11   0        9.40       29.37     27.05 o
  10  11   0       11.04       -0.14     29.38 o
   0  12   0      510.84      547.32     38.03 o
   1  12   0      286.82      256.24     14.81 o
   2  12   0      335.79      330.84     14.69 o
   3  12   0        2.57       -0.13      5.88 o
   4  12   0      543.28      603.66     17.32 o
   5  12   0       40.07       30.71      9.53 o
   6  12   0      158.34      117.57     32.62 o
   7  12   0      240.35      242.07     46.02 o
   8  12   0      494.45      489.18     64.77 o
   9  12   0       52.55       34.50     33.13 o
   1  13   0      284.25      309.17     16.93 o
   2  13   0       11.06        3.21      7.90 o
   3  13   0      259.45      298.68     15.71 o
   4  13   0      898.31     1041.38     45.52 o
   5  13   0      238.95      288.62     19.62 o
   6  13   0      516.61      562.04     66.71 o
   7  13   0        1.87        2.75     28.53 o
   0  14   0      544.53      694.50     30.39 o
   1  14   0      200.82      216.76     16.83 o
   2  14   0       44.57       43.34     10.62 o
   3  14   0       13.04       12.91      9.45 o
   4  14   0       56.38       71.67     10.50 o
   5  14   0        2.47       -3.23     12.88 o
 -16   1   1        1.52      -11.10     13.09 o
 -15   1   1        6.59       10.77     13.53 o
 -14   1   1       89.78      127.55     17.01 o
 -13   1   1       78.84       82.26     13.84 o
 -12   1   1      295.29      278.20     20.26 o
 -11   1   1        0.02        5.63      7.57 o
 -10   1   1      187.26      205.77     15.55 o
  -9   1   1      405.73      432.16     19.47 o
  -8   1   1      423.47      449.54     13.94 o
  -7   1   1        5.88       12.15      4.44 o
  -6   1   1     2197.42     2228.23     36.35 o
  -5   1   1      443.79      538.62     16.48 o
  -4   1   1     3144.44     3557.03     49.30 o
  -3   1   1     3192.17     4026.05     53.23 o
  -1   1   1      107.39      159.75      5.97 o
   0   1   1    17055.17    19770.29    381.71 o
   1   1   1     3471.64     4262.34     87.09 o
   2   1   1      288.55      241.71     11.47 o
   3   1   1     4188.87     4513.91     98.01 o
   4   1   1       74.89       81.52     15.23 o
   5   1   1      117.48      141.74     11.44 o
   6   1   1     2779.44     2826.36     51.79 o
   7   1   1        4.48       -5.22      5.22 o
   8   1   1      119.46       87.45     11.26 o
   9   1   1      386.36      412.92     21.74 o
  10   1   1      249.10      243.74     17.92 o
  11   1   1        0.36       -1.70      7.87 o
  12   1   1       23.76       -1.49      8.74 o
  13   1   1       83.25       73.43     16.55 o
  14   1   1       39.26       18.10     14.03 o
  15   1   1      124.41      161.56     23.70 o
 -16   2   1      712.69      824.89     44.90 o
 -15   2   1      161.15      151.09     21.62 o
 -14   2   1       79.08       78.96     30.20 o
 -13   2   1      256.54      299.85     25.20 o
 -12   2   1      120.71      134.69     19.21 o
 -11   2   1       27.54       41.06     11.18 o
 -10   2   1      131.56      111.32     12.67 o
  -9   2   1     2448.64     2407.14     59.87 o
  -8   2   1      627.49      564.40     24.12 o
  -7   2   1     6589.95     6976.31     95.86 o
  -6   2   1      234.96      301.57     11.09 o
  -5   2   1      107.18      164.32      8.78 o
  -2   2   1    10389.64    13143.17    210.37 o
  -1   2   1      100.31       80.27      9.30 o
   0   2   1     1965.94     2208.53     47.37 o
   1   2   1       47.97       90.01     15.41 o
   2   2   1        6.93        6.10      3.03 o
   3   2   1     1677.81     1820.47     49.69 o
   4   2   1      213.20      250.94     15.39 o
   5   2   1      221.75      245.14     36.06 o
   8   2   1      527.49      518.01     41.59 o
   9   2   1       81.11       91.03     15.94 o
  10   2   1      298.82      251.53     20.87 o
  11   2   1       77.30       54.66     12.78 o
  12   2   1       25.40       44.43     15.13 o
  13   2   1       86.54       67.17     15.90 o
  14   2   1       11.95       54.17     22.05 o
  15   2   1        9.98       42.40     16.23 o
 -15   3   1       77.94      139.42     21.53 o
 -14   3   1      416.71      522.64     34.24 o
 -13   3   1       25.08       29.05     19.40 o
 -12   3   1      143.13      180.69     26.56 o
 -11   3   1       56.92       29.69     10.51 o
 -10   3   1       52.91       58.24     14.25 o
  -9   3   1      430.62      437.74     28.21 o
  -8   3   1        7.51        6.31      6.61 o
  -7   3   1      111.14       88.46     12.25 o
  -6   3   1      821.64     1201.78     37.88 o
  -5   3   1     6635.16     7165.16    120.33 o
  -4   3   1     2560.82     3049.86     70.53 o
  -3   3   1     5870.27     5794.20     82.86 o
  -2   3   1     2577.16     2701.15     49.44 o
  -1   3   1     4263.63     4204.98     53.52 o
   0   3   1       27.95       21.68      3.27 o
   1   3   1     1387.62     1281.42     24.37 o
   2   3   1     7060.02     7228.76    149.19 o
   3   3   1       96.64       76.20     10.90 o
   4   3   1     1377.12     1504.09     42.77 o
   5   3   1       12.78       22.68      8.26 o
   6   3   1      216.50      201.23     17.99 o
   7   3   1      201.63      187.32     24.46 o
   8   3   1     1015.71      965.09     39.92 o
   9   3   1       66.54       72.00     11.85 o
  10   3   1      888.67      929.62     35.37 o
  11   3   1        0.94        3.74      9.06 o
  12   3   1       39.81       30.28     14.69 o
  13   3   1       62.61       49.38     21.03 o
  14   3   1        4.12       15.51     13.90 o
  15   3   1       23.73       33.59     16.52 o
 -15   4   1       34.62       35.23     15.10 o
 -14   4   1        3.42        7.85     12.52 o
 -13   4   1       77.55       80.43     15.94 o
 -12   4   1       32.15       52.16     12.95 o
 -11   4   1       53.07       52.71     14.90 o
 -10   4   1      114.14       87.08     16.11 o
  -9   4   1      360.96      343.54     26.96 o
  -8   4   1       23.24        2.21     13.68 o
  -7   4   1      277.25      257.76     20.41 o
  -6   4   1      686.31      617.94     41.47 o
  -5   4   1      796.77      888.60     53.25 o
  -4   4   1     1066.59     1119.66     28.44 o
  -3   4   1     1462.26     1500.56     22.96 o
  -2   4   1     4644.79     4713.31     82.62 o
  -1   4   1     3540.86     4300.39     46.70 o
   0   4   1       23.96       49.04      3.34 o
   1   4   1      101.20       71.42      4.68 o
   2   4   1     1262.41     1399.33     29.26 o
   3   4   1     5914.07     7150.99    117.88 o
   4   4   1      459.24      424.27     20.83 o
   5   4   1      402.04      501.64     72.49 o
   6   4   1       25.25       17.92      9.25 o
   7   4   1      520.38      383.17     48.63 o
   8   4   1      140.79      125.91     17.01 o
   9   4   1      148.96      152.89     20.13 o
  10   4   1       55.80       43.48     22.24 o
  11   4   1      407.95      406.18     28.04 o
  12   4   1      751.02      835.81     38.36 o
  13   4   1      147.95      168.43     27.00 o
  14   4   1      358.81      355.15     30.67 o
 -15   5   1       65.38       97.15     25.05 o
 -14   5   1        0.71        4.59     13.01 o
 -13   5   1       11.73       37.45     12.85 o
 -12   5   1      362.48      382.94     33.46 o
 -11   5   1       24.17       26.70     13.96 o
 -10   5   1       38.95        5.88     12.49 o
  -9   5   1      270.25      239.82     47.26 o
  -8   5   1        4.58        8.26      9.17 o
  -7   5   1       71.38       25.66     42.08 o
  -6   5   1      997.13     1002.37     36.36 o
  -5   5   1     1509.85     1672.79     40.34 o
  -4   5   1      246.38      247.81      7.45 o
  -3   5   1      293.34      322.10      8.75 o
  -2   5   1      608.46      598.60     14.22 o
  -1   5   1     1624.55     1703.95     22.13 o
   0   5   1        0.01        1.56      2.74 o
   1   5   1      368.28      600.38     11.75 o
   2   5   1       92.99      149.25      7.10 o
   3   5   1      190.92      247.99     10.03 o
   4   5   1      154.29      176.81      9.66 o
   5   5   1      331.43      296.66     21.66 o
   6   5   1      264.61      262.96     22.42 o
   7   5   1      146.38      155.01     18.93 o
   8   5   1     1037.69      983.84     42.81 o
   9   5   1        0.55      -10.10     10.10 o
  10   5   1      285.52      360.26     31.55 o
  11   5   1       77.99       57.83     14.87 o
  12   5   1        6.22        7.22     10.99 o
  13   5   1        0.97       15.41     12.46 o
  14   5   1      276.63      286.13     28.15 o
 -14   6   1       68.92       96.10     22.70 o
 -13   6   1       26.06       43.07     21.03 o
 -12   6   1      347.29      320.23     31.94 o
 -11   6   1      754.67      817.75     48.84 o
 -10   6   1        1.37       11.04     11.66 o
  -9   6   1     2259.89     2211.69     69.66 o
  -8   6   1       11.86        1.40     10.49 o
  -7   6   1     3244.74     3135.77     83.87 o
  -6   6   1     2932.71     2710.14     73.30 o
  -5   6   1     3443.67     3443.29     53.85 o
  -4   6   1        0.53        2.05      4.05 o
  -3   6   1     2540.35     2674.83     36.24 o
  -2   6   1      850.81      654.78     16.02 o
  -1   6   1      970.93     1016.68     17.39 o
   0   6   1     3297.32     3234.98     41.24 o
   1   6   1       12.83       66.64      5.04 o
   2   6   1     4079.34     4425.19     59.77 o
   3   6   1      534.63      454.35     12.53 o
   4   6   1       54.92       49.38      7.89 o
   5   6   1      192.47      240.76     21.19 o
   6   6   1       62.89       60.56     13.69 o
   7   6   1      929.07      862.07    109.49 o
   8   6   1       26.52       43.97     13.37 o
   9   6   1      481.43      515.89     33.61 o
  10   6   1      463.03      536.26     39.20 o
  11   6   1     1281.57     1281.07     56.68 o
  12   6   1      208.81      226.53     23.31 o
  13   6   1       53.53       65.18     17.57 o
  14   6   1      201.82      253.37     38.67 o
 -14   7   1        9.38        8.06     20.52 o
 -13   7   1       43.57       41.53     31.64 o
 -12   7   1      196.69      167.66     25.51 o
 -11   7   1       53.04       27.13     16.00 o
 -10   7   1      313.36      291.02     28.77 o
  -9   7   1        0.41      -11.37     11.37 o
  -8   7   1      103.38       79.01     16.69 o
  -7   7   1      313.06      262.37     28.93 o
  -6   7   1        8.53       -6.09      9.48 o
  -5   7   1     1459.16     1376.89     31.89 o
  -4   7   1     4268.22     4442.52     54.87 o
  -3   7   1     1222.04     1165.94     25.64 o
  -2   7   1       18.88       27.33      4.74 o
  -1   7   1     3595.48     3470.89     45.45 o
   0   7   1        7.49        7.24      3.54 o
   1   7   1        1.00       -0.25      3.30 o
   2   7   1      211.49      156.85     10.18 o
   3   7   1     3198.76     3123.45     51.00 o
   4   7   1      403.52      362.01     14.76 o
   5   7   1       86.38       77.48      7.28 o
   6   7   1     9215.61     8517.50    191.49 o
   7   7   1     2302.07     2130.36     67.96 o
   8   7   1      167.89      133.65     20.79 o
   9   7   1      390.40      370.47     32.55 o
  10   7   1       19.23       17.73     15.16 o
  11   7   1       35.24       37.92     18.40 o
  12   7   1       62.31      112.83     24.67 o
  13   7   1       43.99       64.89     18.54 o
 -13   8   1       24.70      135.41     43.87 o
 -12   8   1       32.01       42.75     31.20 o
 -11   8   1        3.15       10.39     16.14 o
 -10   8   1      149.93       91.10     21.22 o
  -9   8   1      164.59      186.54     32.37 o
  -8   8   1      229.12      207.36     23.39 o
  -7   8   1       42.50       35.92     13.61 o
  -6   8   1       89.73       66.57     14.81 o
  -5   8   1        5.17        2.73      3.89 o
  -4   8   1     2220.60     2057.11     30.43 o
  -3   8   1      638.73      610.60     27.55 o
  -2   8   1       25.67       22.60      5.12 o
  -1   8   1      180.04      169.77     11.63 o
   0   8   1     1446.20     1303.02     22.45 o
   1   8   1        5.47        0.63      3.95 o
   2   8   1     2261.81     2299.02     37.45 o
   3   8   1     1453.77     1366.07     26.25 o
   4   8   1        2.34       -0.31      4.87 o
   5   8   1     2521.84     2449.26     70.67 o
   6   8   1      702.55      663.50     45.10 o
   7   8   1      281.41      321.16     40.83 o
   8   8   1       24.77        8.47     12.81 o
   9   8   1      271.95      277.32     29.66 o
  10   8   1       11.95        3.20     29.96 o
  11   8   1        2.41        3.13     16.73 o
  12   8   1      215.28      254.91     54.48 o
 -13   9   1        0.37      -15.91     28.92 o
 -12   9   1       89.72      107.63     39.86 o
 -11   9   1       78.83       95.11     33.59 o
 -10   9   1      193.81      227.33     27.95 o
  -9   9   1        3.96      -10.22     13.47 o
  -8   9   1      195.55      219.26     27.28 o
  -7   9   1       35.98       35.17     14.93 o
  -6   9   1      190.43      203.95     30.01 o
  -5   9   1       89.95       93.52      7.22 o
  -4   9   1        1.68        0.63      4.38 o
  -3   9   1      809.36      801.34     17.59 o
  -2   9   1      513.98      481.82     15.40 o
  -1   9   1     1670.14     1617.55     27.05 o
   0   9   1      530.92      439.64     13.28 o
   1   9   1     2688.15     2399.46     35.93 o
   2   9   1      669.50      699.30     17.90 o
   3   9   1     1076.81     1143.79     24.63 o
   4   9   1      389.12      332.90     12.67 o
   5   9   1      458.08      435.11     19.01 o
   6   9   1      262.58      307.90     28.36 o
   7   9   1      599.50      575.85     37.21 o
   8   9   1      622.63      703.26     42.09 o
   9   9   1      408.98      373.21     35.31 o
  10   9   1       96.22      102.65     24.21 o
  11   9   1      395.22      438.85     40.74 o
  12   9   1       40.24        8.86     30.49 o
 -12  10   1      176.66      185.22     49.60 o
 -11  10   1       53.59       61.46     30.37 o
 -10  10   1      480.94      387.94     57.98 o
  -9  10   1      792.11      613.95     67.83 o
  -8  10   1       95.86       99.36     20.89 o
  -7  10   1      219.48      155.63     22.80 o
  -6  10   1      100.25       86.40     12.62 o
  -5  10   1      173.04      149.33      9.26 o
  -4  10   1        0.15       -1.04      5.57 o
  -3  10   1      234.90      283.97     12.29 o
  -2  10   1      646.19      676.71     19.05 o
  -1  10   1      575.07      543.64     16.81 o
   0  10   1      437.25      470.64     14.35 o
   1  10   1      350.15      353.68     13.59 o
   2  10   1       25.12       16.75      7.68 o
   3  10   1      387.60      392.89     20.27 o
   4  10   1      482.70      519.95     15.95 o
   5  10   1      374.34      371.28     22.18 o
   6  10   1      193.35      187.38     37.12 o
   7  10   1      213.97      190.57     25.53 o
   8  10   1       16.15       15.19     16.02 o
   9  10   1       33.86       31.49     18.04 o
  10  10   1        5.75        5.15     23.85 o
  11  10   1       42.99       98.91     39.14 o
 -11  11   1       29.02       43.31     32.68 o
 -10  11   1      125.40      196.12     47.11 o
  -9  11   1       20.43      -12.96     21.66 o
  -8  11   1      691.23      697.71     72.35 o
  -7  11   1       17.81       19.77     23.04 o
  -6  11   1      111.36       87.32     18.61 o
  -5  11   1       81.99       68.72      7.38 o
  -4  11   1       32.89       30.42      6.45 o
  -3  11   1      235.27      305.87     14.28 o
  -2  11   1      264.70      237.24     13.58 o
  -1  11   1      116.00       79.19      9.16 o
   0  11   1       66.30       47.17      7.83 o
   1  11   1        4.40        2.50      6.37 o
   2  11   1       40.43        5.02      6.54 o
   3  11   1       11.91        7.65      5.74 o
   4  11   1       36.81       64.08      8.05 o
   5  11   1       27.39       10.24     10.74 o
   6  11   1       13.96        0.20     14.42 o
   7  11   1       10.52        6.77     15.78 o
   8  11   1        0.52      -10.58     16.17 o
   9  11   1       65.57       99.03     37.38 o
  10  11   1        0.01       -7.40     25.16 o
  -9  12   1      152.36      122.27     38.84 o
  -8  12   1      122.37       57.08     31.24 o
  -7  12   1       19.58       21.26     27.08 o
  -6  12   1        0.02      -19.40     19.70 o
  -5  12   1      116.96       98.14      8.96 o
  -4  12   1       28.76       26.84      6.84 o
  -3  12   1        0.25       -3.12      6.99 o
  -2  12   1      134.41      130.86     10.22 o
  -1  12   1      292.77      322.69     16.35 o
   0  12   1      309.35      263.46     17.06 o
   1  12   1       42.86       33.54      9.48 o
   2  12   1      335.06      314.92     18.56 o
   3  12   1      111.79      100.91      9.41 o
   4  12   1      216.32      229.62     12.89 o
   5  12   1      144.67      138.12     14.64 o
   6  12   1       38.21       34.19     35.10 o
   7  12   1       37.16        4.16     24.62 o
   8  12   1        7.11        0.84     28.40 o
   9  12   1      133.58       73.96     38.15 o
  -8  13   1        0.66       11.90     31.83 o
  -7  13   1       25.37        9.95     27.68 o
  -6  13   1      220.31      175.62     40.48 o
  -5  13   1       10.41        9.64     10.65 o
  -4  13   1       40.37       24.14      9.96 o
  -3  13   1       22.71       11.00      7.57 o
  -2  13   1      214.08      237.41     14.45 o
  -1  13   1        5.97        1.75      7.54 o
   0  13   1      878.08      849.61     42.71 o
   1  13   1      278.42      300.96     19.40 o
   2  13   1      241.66      255.86     15.49 o
   3  13   1      229.43      218.99     14.05 o
   4  13   1      193.79      180.91     18.32 o
   5  13   1       13.46       12.73     11.97 o
   6  13   1       46.99       49.79     28.94 o
   7  13   1       15.65       10.01     29.62 o
  -5  14   1       22.32        6.63     13.08 o
  -4  14   1       20.14       33.45      9.02 o
  -3  14   1       16.75       24.03      9.78 o
  -2  14   1        0.39       -8.54      8.54 o
  -1  14   1      258.39      250.91     17.81 o
   0  14   1      126.09      149.23     14.98 o
   1  14   1      116.55      143.35     18.35 o
   2  14   1        0.47        2.85      8.98 o
   3  14   1       73.32       83.68     11.91 o
   4  14   1       25.61       36.81     17.19 o
   5  14   1        2.86       -0.16     27.75 o
 -16   0   2      409.77      419.54     41.42 o
 -15   0   2      320.97      383.15     42.39 o
 -14   0   2      158.64      254.00     51.86 o
 -13   0   2      977.35      923.53     46.69 o
 -12   0   2     1066.51     1086.49     51.95 o
 -11   0   2      158.24      133.22     22.92 o
 -10   0   2       24.08       59.11     10.49 o
  -9   0   2      941.99      910.72     31.67 o
  -8   0   2        7.45        6.97      5.57 o
  -7   0   2      974.26      880.03     40.87 o
  -6   0   2       53.55        1.15      5.77 o
  -5   0   2        0.43        8.11      5.67 o
  -4   0   2     1297.35     1127.59     30.58 o
  -3   0   2     2326.65     2539.85     55.20 o
  -2   0   2     9091.81    10496.95    203.71 o
  -1   0   2      720.40      966.38     30.05 o
   0   0   2     3235.85     4673.97     93.09 o
   1   0   2     4201.93     4311.32    368.41 o
   3   0   2     1251.47       -1.26      3.18 o
   4   0   2     6827.91     7251.33    216.34 o
   5   0   2    14590.75    14814.61    303.12 o
   6   0   2      576.72      567.11     26.45 o
   7   0   2     3660.19     3707.55     94.84 o
   8   0   2       41.50       45.03     14.03 o
   9   0   2     2335.15     2213.14     70.81 o
  10   0   2       13.10      -10.63     10.63 o
  11   0   2     2420.50     2460.32     81.28 o
  12   0   2     2778.82     3021.94     96.87 o
  13   0   2     1439.62     1635.60     69.08 o
  14   0   2       89.76      183.00     38.39 o
 -16   1   2        0.97        4.10     13.76 o
 -15   1   2       14.35       32.61     15.52 o
 -14   1   2        0.35       -5.18      9.34 o
 -13   1   2      250.60      231.03     18.90 o
 -12   1   2     2021.35     2062.01     49.04 o
 -11   1   2     1781.91     1791.28     43.51 o
 -10   1   2      247.21      259.25     14.89 o
  -9   1   2      293.97      298.77     14.68 o
  -8   1   2      397.40      363.06     14.24 o
  -7   1   2       15.31        6.50      3.87 o
  -6   1   2      747.21      702.91     18.57 o
  -5   1   2      407.61      303.99     14.76 o
  -4   1   2     4335.92     4440.38     59.29 o
  -3   1   2      149.54      259.19      6.77 o
  -2   1   2    16073.96    17954.78    314.70 o
  -1   1   2       17.51       26.96      9.69 o
   1   1   2      688.19      534.97     16.82 o
   2   1   2        0.22       48.10      8.49 o
   3   1   2       49.44       -1.17      4.44 o
   4   1   2      294.98      188.76     26.01 o
   5   1   2       49.73       27.10     13.03 o
   6   1   2       20.45       12.59      5.17 o
   7   1   2      193.26      260.15     21.76 o
   8   1   2       26.07       28.10      8.20 o
   9   1   2       12.77       -4.39      6.98 o
  10   1   2       22.21        8.98      7.98 o
  11   1   2      199.27      172.83     16.98 o
  12   1   2      459.53      490.56     32.63 o
  13   1   2      227.45      279.87     26.69 o
  14   1   2        0.03      -10.14     15.87 o
 -16   2   2        5.37       -0.31     14.05 o
 -15   2   2       78.70      101.45     19.66 o
 -14   2   2      217.68      185.75     21.78 o
 -13   2   2        3.58        0.19      9.60 o
 -12   2   2      157.32      119.28     15.56 o
 -11   2   2     1201.79     1195.67     33.96 o
 -10   2   2      936.34      994.44     29.13 o
  -9   2   2     1165.73     1137.24     25.88 o
  -8   2   2     3274.10     3177.56     57.85 o
  -7   2   2     1141.32     1182.03     23.81 o
  -6   2   2      403.15      477.95     12.89 o
  -5   2   2       52.35       27.39      7.78 o
  -3   2   2      694.55      740.18     16.15 o
  -2   2   2     3033.73     3699.31     76.27 o
  -1   2   2      457.51      455.40     13.10 o
   0   2   2     1767.18     1893.88     42.35 o
   1   2   2     5380.77     5222.49    108.36 o
   2   2   2     1249.70     1374.06     24.34 o
   3   2   2      139.41      154.57     12.42 o
   4   2   2     1387.88     1573.73     44.85 o
   5   2   2     1353.62     1385.91     79.43 o
   6   2   2        3.13        0.09      6.44 o
   8   2   2        0.19        5.21      7.08 o
   9   2   2      359.03      403.63     25.10 o
  10   2   2      172.84      138.08     16.90 o
  11   2   2        3.54       -0.92      8.63 o
  12   2   2      230.34      256.93     24.01 o
  13   2   2       10.92       22.67     13.99 o
  14   2   2      139.13      162.66     22.44 o
 -16   3   2      104.10      110.90     20.20 o
 -15   3   2      222.16      258.37     25.73 o
 -14   3   2      126.15      130.08     23.84 o
 -13   3   2       85.87       76.49     14.70 o
 -12   3   2      467.62      509.01     47.85 o
 -11   3   2      281.02      297.54     71.01 o
 -10   3   2      428.75      473.47     25.31 o
  -9   3   2      458.06      526.40     42.31 o
  -8   3   2      183.41      152.11     10.56 o
  -7   3   2     3556.74     3529.74     59.45 o
  -6   3   2     9448.10    10109.21    146.72 o
  -5   3   2     2898.05     2641.64     94.97 o
  -4   3   2      345.44      427.21     12.24 o
  -3   3   2     5775.27     5893.23     70.38 o
  -1   3   2     1693.54     1763.98     28.23 o
   0   3   2      136.35      147.89      5.55 o
   1   3   2    12863.70    13821.31    217.69 o
   3   3   2      849.01      782.42     27.28 o
   4   3   2     2266.28     2077.51     59.22 o
   5   3   2     1654.78     1788.82     52.44 o
   6   3   2      103.66      196.24     18.93 o
   7   3   2       40.92       10.80     18.76 o
   8   3   2      114.72      110.31     13.47 o
   9   3   2      287.69      258.33     20.50 o
  10   3   2     2003.16     1887.98     53.94 o
  11   3   2      275.91      308.10     25.32 o
  12   3   2       28.02       22.77     12.12 o
  13   3   2      339.05      369.82     29.90 o
  14   3   2       58.19       67.25     17.27 o
 -16   4   2      302.11      391.70     33.13 o
 -15   4   2       92.60      115.98     19.96 o
 -14   4   2       13.87       33.98     17.92 o
 -13   4   2       46.16       27.22     13.94 o
 -12   4   2       24.10       48.15     31.66 o
 -11   4   2      136.60      104.52     18.31 o
 -10   4   2      310.94      353.36     27.86 o
  -9   4   2       10.22       -1.72      8.55 o
  -8   4   2       54.70       79.81     34.34 o
  -7   4   2      358.88      298.77     22.26 o
  -6   4   2        0.08        2.70      3.03 o
  -5   4   2       65.80      127.41     10.43 o
  -4   4   2       33.39       32.96      5.64 o
  -3   4   2     1240.06     1335.44     20.94 o
  -2   4   2       36.40       52.96      4.77 o
  -1   4   2       93.65      113.78      5.03 o
   0   4   2        1.44       -0.10      2.14 o
   1   4   2        7.01       19.81      2.79 o
   2   4   2     2726.26     2830.96     51.39 o
   3   4   2       21.76       50.51      5.99 o
   4   4   2      717.80      670.96     27.29 o
   5   4   2     1271.73     1126.04     39.43 o
   6   4   2        1.21       -6.74      6.74 o
   7   4   2      412.70      415.57     29.13 o
   8   4   2      148.12       80.51     15.66 o
   9   4   2      551.25      631.03     64.36 o
  10   4   2      152.74      110.13     15.80 o
  11   4   2      617.39      658.18     33.22 o
  12   4   2       23.13       18.94     19.29 o
  13   4   2      223.38      231.93     38.49 o
  14   4   2       53.76       37.21     16.34 o
 -15   5   2        4.10       12.05     17.09 o
 -14   5   2       35.60       35.24     14.34 o
 -13   5   2      106.76       94.66     20.29 o
 -12   5   2        5.13      -11.12     11.12 o
 -11   5   2      255.20      235.01     24.88 o
 -10   5   2      371.11      344.59     28.25 o
  -9   5   2        3.14        1.14      7.97 o
  -8   5   2        3.54       -3.70      6.74 o
  -6   5   2        0.16        6.86      6.13 o
  -5   5   2        0.17        1.89      5.38 o
  -4   5   2     2545.80     2732.67     38.44 o
  -3   5   2      201.97      208.93      7.20 o
  -2   5   2     7980.32     8695.24     98.96 o
  -1   5   2     9445.95    11669.87    120.11 o
   0   5   2     6289.82     7076.73     75.04 o
   1   5   2      449.50      463.44      9.29 o
   2   5   2     1054.08     1170.99     20.52 o
   3   5   2     1098.86     1175.55     20.07 o
   4   5   2     2010.18     1918.58     38.96 o
   5   5   2       89.71       75.18     13.37 o
   6   5   2       37.46       25.15     10.57 o
   7   5   2      503.61      396.77     39.99 o
   8   5   2      345.24      287.95     26.35 o
   9   5   2        0.12       -1.66     10.58 o
  10   5   2        0.53       15.24     13.49 o
  11   5   2        0.25       -9.76      9.76 o
  12   5   2        0.04        7.73     11.98 o
  13   5   2        0.05       19.80     13.72 o
  14   5   2        1.71        4.52     14.59 o
 -15   6   2       58.28       90.15     25.88 o
 -14   6   2       70.96       61.88     16.72 o
 -13   6   2       97.04       76.23     20.21 o
 -12   6   2       28.89       31.15     15.77 o
 -11   6   2      300.02      234.46     32.01 o
 -10   6   2        0.94        2.81     10.81 o
  -9   6   2        9.46       11.26     10.70 o
  -8   6   2      279.12      315.56     25.39 o
  -7   6   2        0.06       -0.30      6.97 o
  -6   6   2        5.19       12.53      7.84 o
  -5   6   2      450.37      512.08     12.45 o
  -4   6   2        0.33       -1.40      2.56 o
  -3   6   2       94.36      111.37      6.27 o
  -2   6   2       90.77       83.50      7.99 o
  -1   6   2       10.80        9.59      3.03 o
   0   6   2     1847.60     2065.97     28.81 o
   1   6   2      397.81      413.09     11.89 o
   2   6   2        6.38        4.85      3.14 o
   3   6   2      249.45      308.70      9.55 o
   4   6   2       14.57       32.86      4.93 o
   5   6   2       71.47       97.39     15.08 o
   6   6   2      128.75       98.60     21.96 o
   7   6   2        6.88       16.09     16.69 o
   8   6   2      992.17      867.07     41.35 o
   9   6   2      790.66      661.21     39.22 o
  10   6   2      164.86      150.43     22.87 o
  11   6   2        3.37        2.18     11.07 o
  12   6   2        0.06        7.12     13.21 o
  13   6   2        5.93       24.77     16.04 o
 -14   7   2       13.90       -2.73     26.23 o
 -13   7   2        0.26        6.25     15.76 o
 -12   7   2       29.18       45.26     18.63 o
 -11   7   2       52.93       77.37     19.53 o
 -10   7   2       94.26       70.65     17.19 o
  -9   7   2      761.44      596.55     35.06 o
  -8   7   2      869.58      864.24     39.24 o
  -7   7   2       72.37       61.55     22.71 o
  -6   7   2       19.06        4.92      7.85 o
  -5   7   2      428.69      436.94     12.05 o
  -4   7   2       11.03       10.50      3.74 o
  -3   7   2      644.19      680.75     14.82 o
  -2   7   2      673.52      741.37     15.42 o
  -1   7   2      257.25      341.09     10.30 o
   0   7   2      357.84      411.54     16.64 o
   1   7   2      200.15      192.16      8.58 o
   2   7   2      808.83      793.94     20.78 o
   3   7   2       40.09       39.64      6.01 o
   4   7   2      212.37      179.22     10.38 o
   5   7   2        7.32       10.25     11.36 o
   6   7   2      700.93      603.15     32.73 o
   7   7   2      147.17      146.58     22.53 o
   8   7   2       16.28       27.78     14.26 o
   9   7   2       20.19       34.33     18.99 o
  10   7   2        8.30      -10.97     13.22 o
  11   7   2       21.76        7.69     17.09 o
  12   7   2        0.39       23.61     15.19 o
  13   7   2       18.94       23.82     16.33 o
 -14   8   2       14.00       26.66     32.42 o
 -13   8   2        1.68      -26.29     26.47 o
 -12   8   2      280.51      384.18     58.28 o
 -11   8   2      255.02      241.10     28.63 o
 -10   8   2       52.27       54.58     17.24 o
  -9   8   2        1.11      -10.88     10.88 o
  -8   8   2     1174.34     1126.30     46.16 o
  -7   8   2       48.56       72.41     14.99 o
  -6   8   2      485.54      437.88     29.82 o
  -5   8   2      594.78      590.65     14.10 o
  -4   8   2      460.11      455.51     12.36 o
  -3   8   2       12.22       12.01      4.02 o
  -2   8   2      132.31      115.20      8.51 o
  -1   8   2       52.29       48.43      6.17 o
   0   8   2       41.52       45.38      5.55 o
   1   8   2      341.57      312.63     11.38 o
   2   8   2       46.33       51.97      6.95 o
   3   8   2        6.45       10.46      6.64 o
   4   8   2      993.01      994.76     20.26 o
   5   8   2      350.08      328.62     17.89 o
   6   8   2        6.62       -0.05     12.03 o
   7   8   2      184.21      183.20     25.39 o
   8   8   2        6.74       10.74     14.10 o
   9   8   2       33.29       41.65     17.50 o
  10   8   2       12.42       39.85     18.72 o
  11   8   2      111.03      136.34     27.18 o
  12   8   2       16.59        4.20     14.27 o
 -13   9   2       10.30       -2.24     31.06 o
 -12   9   2       92.35      119.51     40.81 o
 -11   9   2       54.35       24.38     25.55 o
 -10   9   2      191.61      286.26     47.07 o
  -9   9   2      196.76      197.14     24.88 o
  -8   9   2       61.02       71.13     17.72 o
  -7   9   2       39.28       44.71     14.62 o
  -6   9   2       18.47       11.07      6.08 o
  -5   9   2        0.21       -4.51      4.51 o
  -4   9   2       88.59       96.62      7.34 o
  -3   9   2        0.83       -1.92      4.48 o
  -2   9   2      348.42      397.68     14.77 o
  -1   9   2      854.09      750.53     19.05 o
   0   9   2     1852.37     1806.35     29.36 o
   1   9   2      251.15      256.63     12.27 o
   2   9   2      246.53      298.98     11.94 o
   3   9   2        5.48       -5.29      5.29 o
   4   9   2        0.02       -4.65      4.65 o
   5   9   2       53.25       52.00     19.59 o
   6   9   2        0.10       -6.41     12.38 o
   7   9   2      238.92      186.77     50.44 o
   8   9   2       43.73       51.88     18.54 o
   9   9   2       31.25       14.65     26.30 o
  10   9   2      120.42      113.41     24.92 o
  11   9   2       93.25       99.86     26.02 o
 -12  10   2       30.53       19.50     32.61 o
 -11  10   2        4.09      -10.84     25.64 o
 -10  10   2       24.27       55.52     30.14 o
  -9  10   2       59.77       90.38     31.50 o
  -8  10   2      373.27      367.10     49.79 o
  -7  10   2      114.80       72.79     16.99 o
  -6  10   2      117.84      108.39     13.45 o
  -5  10   2       53.73       47.99      9.25 o
  -4  10   2       32.91       45.11      6.40 o
  -3  10   2        5.57        3.92      5.03 o
  -2  10   2      861.84      866.77     21.62 o
  -1  10   2      347.03      326.97     14.69 o
   0  10   2      354.47      363.34     15.17 o
   1  10   2      535.42      510.43     14.99 o
   2  10   2        9.51        0.83      7.14 o
   3  10   2        0.10       -3.87      5.85 o
   4  10   2       41.84       50.06      9.53 o
   5  10   2      311.35      336.99     21.67 o
   6  10   2      175.26      200.79     24.81 o
   7  10   2      178.04      275.18     30.30 o
   8  10   2       90.96       84.66     22.72 o
   9  10   2      296.18      238.27     48.30 o
  10  10   2      145.56       98.04     25.23 o
 -11  11   2      100.34      101.29     41.04 o
 -10  11   2       30.10        6.50     24.22 o
  -9  11   2        0.17       -7.82     21.32 o
  -8  11   2       86.73      151.12     36.23 o
  -7  11   2       12.65       -9.48     18.11 o
  -6  11   2        4.84        1.59      8.01 o
  -5  11   2       68.83       67.19      7.53 o
  -4  11   2       27.68       25.40      6.48 o
  -3  11   2        4.87        2.36      6.09 o
  -2  11   2      350.81      331.57     15.88 o
  -1  11   2      377.92      400.87     17.25 o
   0  11   2       78.04       86.01      9.66 o
   1  11   2      258.10      237.54     13.36 o
   2  11   2      392.08      440.75     17.56 o
   3  11   2       20.52       30.85      7.32 o
   4  11   2      292.73      300.87     13.32 o
   5  11   2       57.68       74.26     11.27 o
   6  11   2       19.08        9.32     15.09 o
   7  11   2       12.93        7.78     16.32 o
   8  11   2       46.95       35.63     48.66 o
   9  11   2      297.96      314.07     55.92 o
 -10  12   2      340.90      344.19     58.82 o
  -9  12   2       72.25       73.13     34.46 o
  -8  12   2       22.40        8.89     24.90 o
  -7  12   2        5.30       -3.80     21.85 o
  -6  12   2      197.23      219.91     17.02 o
  -5  12   2      120.65      136.91     10.48 o
  -4  12   2       19.84       15.88      6.90 o
  -3  12   2        4.58       -6.22      6.22 o
  -2  12   2     1072.32     1126.07     24.45 o
  -1  12   2      303.39      313.67     15.41 o
   0  12   2      216.22      195.54     13.32 o
   1  12   2       51.80       60.43     10.61 o
   2  12   2        4.71        3.78      8.38 o
   3  12   2      102.21      109.45     10.36 o
   4  12   2       70.38       61.96     13.91 o
   5  12   2      394.72      480.43     22.73 o
   6  12   2       18.84       -4.89     28.61 o
   7  12   2      647.42      864.39     83.72 o
   8  12   2      174.95      150.40     42.58 o
  -8  13   2      127.53      112.51     39.87 o
  -7  13   2        0.69      -12.07     25.57 o
  -6  13   2       11.26      -10.32     20.82 o
  -5  13   2       61.92       68.85     13.25 o
  -4  13   2        4.70        1.55      7.19 o
  -3  13   2      243.31      299.35     15.72 o
  -2  13   2      252.90      288.91     15.80 o
  -1  13   2      331.31      455.45     24.22 o
   0  13   2        7.96       18.26      8.56 o
   1  13   2      399.98      469.02     23.32 o
   2  13   2        6.99        9.06      9.41 o
   3  13   2      245.94      295.97     15.66 o
   4  13   2        7.72       10.26      8.40 o
   5  13   2       37.83       22.40     26.68 o
   6  13   2      252.67      212.05     43.82 o
  -6  14   2       15.65       27.59     29.83 o
  -5  14   2        8.24        8.34     15.11 o
  -4  14   2      229.04      247.24     14.50 o
  -3  14   2        3.29        8.99      8.45 o
  -2  14   2      263.06      238.50     17.39 o
  -1  14   2       25.67       22.93     10.26 o
   0  14   2      571.00      654.32     25.16 o
   1  14   2      144.94      165.93     13.36 o
   2  14   2       15.06       14.10      8.73 o
   3  14   2        2.50       -8.82      8.82 o
   4  14   2        0.05       -5.28     11.46 o
 -17   1   3       20.05       60.89     18.25 o
 -16   1   3        4.17       26.06     14.35 o
 -15   1   3        3.23       -2.71     10.14 o
 -14   1   3        2.62       15.65     10.18 o
 -13   1   3      635.60      700.50     27.99 o
 -12   1   3      115.69      121.66     13.54 o
 -11   1   3      398.51      416.62     17.34 o
 -10   1   3      343.27      347.40     14.79 o
  -9   1   3     1749.86     1688.69     33.10 o
  -8   1   3     1388.43     1366.97     27.22 o
  -7   1   3        1.77        4.56      3.42 o
  -6   1   3     3233.71     3559.73     57.35 o
  -5   1   3      340.54      444.52     12.10 o
  -4   1   3      639.44      617.49     11.96 o
  -3   1   3      650.79      730.63     13.07 o
  -2   1   3    14700.19    16799.37    263.99 o
  -1   1   3        9.67        1.45      2.04 o
   0   1   3     6802.07     8081.81    130.04 o
   1   1   3    13108.45    14359.97    191.54 o
   2   1   3    10391.48    11216.04    229.37 o
   3   1   3      365.49      405.40     14.95 o
   4   1   3     1321.47     1620.59     32.84 o
   5   1   3      585.51      674.73     33.68 o
   6   1   3       26.09       41.89     10.30 o
   7   1   3       16.07        2.02      4.50 o
   8   1   3       99.93      146.59     14.25 o
   9   1   3        0.70       -6.82      6.82 o
  10   1   3      689.31      746.53     32.93 o
  11   1   3       94.01       92.83     16.43 o
  12   1   3        4.46       -2.07     11.17 o
  13   1   3       35.49       35.45     15.11 o
  14   1   3       45.61       41.16     16.71 o
 -16   2   3        0.12        6.43     13.96 o
 -15   2   3      146.44      120.31     18.67 o
 -14   2   3      133.95      135.18     19.30 o
 -13   2   3       21.42       18.79     10.13 o
 -12   2   3       56.47       65.97     11.48 o
 -11   2   3        0.03       -5.29      5.65 o
 -10   2   3     1363.97     1294.69     28.87 o
  -9   2   3      155.24      140.32     10.11 o
  -8   2   3      244.49      273.53     14.02 o
  -7   2   3      957.56      862.25     19.01 o
  -6   2   3      259.42      347.28     13.17 o
  -5   2   3    21931.20    23354.95    451.53 o
  -4   2   3     4236.08     4179.43     71.06 o
  -3   2   3     4522.74     5037.78     72.54 o
  -2   2   3     8545.36     8578.17    551.07 o
  -1   2   3     3125.47     3543.24     72.35 o
   0   2   3     5950.48     6934.86    137.31 o
   2   2   3     4095.20     4765.09     79.83 o
   3   2   3      486.68      590.69     41.82 o
   4   2   3    11303.59    12966.90    267.19 o
   5   2   3     4518.34     4765.08     91.16 o
   7   2   3      205.60       78.07     61.69 o
   8   2   3       40.30       49.08     12.21 o
   9   2   3        1.99        0.92      7.83 o
  10   2   3       50.09       51.23     16.11 o
  11   2   3       16.99       18.03     13.06 o
  12   2   3        6.13       -7.08     10.22 o
  13   2   3       34.51       62.39     20.04 o
  14   2   3       34.64       70.14     18.25 o
 -16   3   3      262.91      298.31     28.29 o
 -15   3   3        0.85        3.17     12.29 o
 -14   3   3       60.92       58.61     18.38 o
 -13   3   3       41.09       36.73     11.61 o
 -12   3   3      756.24      795.95     39.97 o
 -11   3   3      854.63      809.28     33.30 o
 -10   3   3     2148.51     2190.13     54.76 o
  -9   3   3      354.75      331.90     20.31 o
  -8   3   3      828.69      827.21     21.84 o
  -7   3   3      278.99      303.76     15.36 o
  -6   3   3        7.27        3.67      4.49 o
  -5   3   3       20.24       10.91      3.43 o
  -4   3   3     1223.61     1672.16     32.55 o
  -3   3   3       83.04       51.10      3.13 o
  -2   3   3      253.10      195.76     11.63 o
  -1   3   3     8077.44     8077.40     99.11 o
   0   3   3     7294.43     7809.13     96.19 o
   1   3   3       94.02      194.26     10.84 o
   2   3   3      102.89       68.70      3.86 o
   3   3   3      139.85      224.78     10.94 o
   4   3   3     3748.12     3521.02     85.85 o
   5   3   3      487.30      544.21     32.81 o
   6   3   3      206.10      172.76     23.97 o
   7   3   3      953.84     1044.94     47.85 o
   8   3   3      389.77      407.61     24.95 o
   9   3   3      708.60      714.75     30.61 o
  10   3   3        1.31       32.23     11.03 o
  11   3   3      179.78      200.74     21.60 o
  12   3   3      504.19      565.11     43.56 o
  13   3   3      122.61      156.94     21.83 o
  14   3   3       24.19       41.57     32.52 o
 -16   4   3       11.06       15.08     14.84 o
 -15   4   3       47.14       59.09     15.84 o
 -14   4   3       68.89       50.86     14.86 o
 -13   4   3      336.87      372.69     33.13 o
 -12   4   3       30.55       36.90     15.37 o
 -11   4   3      876.93      829.76     32.62 o
 -10   4   3      306.38      276.11     20.29 o
  -9   4   3      511.99      436.95     22.49 o
  -8   4   3       24.13       12.16      7.18 o
  -7   4   3     1421.88     1360.74     53.78 o
  -6   4   3      138.08       98.80      9.54 o
  -5   4   3       13.20       20.88      8.33 o
  -4   4   3     2830.34     2838.49     39.20 o
  -3   4   3       10.30        3.09      2.44 o
  -2   4   3     3683.85     4071.60     48.40 o
  -1   4   3     7838.42     8437.16     94.88 o
   0   4   3     4643.65     5184.87     55.60 o
   1   4   3       80.84      147.57      5.21 o
   2   4   3      770.61     1074.17     21.29 o
   3   4   3     1724.90     1500.91     25.76 o
   4   4   3       60.93       78.79     12.21 o
   5   4   3      496.64      454.31     24.73 o
   6   4   3       58.44       54.71     12.88 o
   7   4   3       81.99       58.64     14.52 o
   8   4   3       97.58       61.30     15.45 o
   9   4   3        0.06        5.13      9.05 o
  10   4   3        1.16        1.80     11.19 o
  11   4   3        0.26       19.00     11.50 o
  12   4   3      113.87      117.08     18.82 o
  13   4   3       34.13       49.25     15.35 o
 -16   5   3      104.54       59.21     22.60 o
 -15   5   3        6.20       18.68     14.15 o
 -14   5   3       53.89       97.18     25.53 o
 -13   5   3        0.25       -2.76     13.15 o
 -12   5   3       45.99       29.17     13.93 o
 -11   5   3       31.25       15.86     11.05 o
 -10   5   3      727.97      776.18     40.21 o
  -9   5   3      176.42      148.16     14.97 o
  -8   5   3       35.98        5.22      9.18 o
  -7   5   3       33.33       10.01     15.78 o
  -6   5   3       84.01       53.17      9.52 o
  -5   5   3      220.86      238.39      9.69 o
  -4   5   3      157.58      140.45      6.61 o
  -3   5   3      393.06      309.81      9.56 o
  -2   5   3      184.05      192.87      6.53 o
  -1   5   3      373.60      415.44      9.73 o
   0   5   3     2519.38     2625.20     31.38 o
   1   5   3     4537.75     5253.06     57.30 o
   2   5   3        9.59       18.56      3.48 o
   3   5   3      999.09     1091.02     17.61 o
   4   5   3      200.80      188.33      7.34 o
   5   5   3       97.66      123.57     16.21 o
   6   5   3      411.25      426.92     27.64 o
   7   5   3      266.66      216.91     23.14 o
   8   5   3      315.30      266.15     26.73 o
   9   5   3      711.43      610.05     38.58 o
  10   5   3      140.70      179.52     20.00 o
  11   5   3       70.28       73.71     16.30 o
  12   5   3       95.62      114.14     18.95 o
  13   5   3      396.18      414.90     33.30 o
 -15   6   3      118.88      144.36     27.77 o
 -14   6   3       58.04       77.12     33.74 o
 -13   6   3      775.27      796.29     45.83 o
 -12   6   3        0.47       -3.66     12.24 o
 -11   6   3      501.65      500.61     33.16 o
 -10   6   3      134.87      185.92     51.08 o
  -9   6   3      987.25      929.12     55.16 o
  -8   6   3     1329.25     1306.10     38.70 o
  -7   6   3       17.12       21.76     11.34 o
  -6   6   3     4264.41     4071.68    108.11 o
  -5   6   3      812.91      813.95     21.70 o
  -4   6   3    12794.63    13505.19    139.56 o
  -3   6   3      140.38      213.85      8.27 o
  -2   6   3     6640.84     6723.54     79.38 o
  -1   6   3       23.60       11.29      3.36 o
   0   6   3     3053.48     2990.44     36.10 o
   1   6   3     4614.62     4547.48     51.36 o
   2   6   3     2967.64     2904.61     42.71 o
   3   6   3     1846.55     1695.41     25.26 o
   4   6   3      156.73      199.47     15.11 o
   5   6   3     2372.01     2259.54     67.19 o
   6   6   3       36.95       60.14     15.22 o
   7   6   3      119.17      160.76     21.63 o
   8   6   3       18.72        9.03     12.39 o
   9   6   3      551.44      607.13     38.86 o
  10   6   3       29.13       56.66     16.64 o
  11   6   3        0.08        4.69     12.56 o
  12   6   3      752.62      952.06     57.30 o
  13   6   3        3.62       26.24     16.90 o
 -15   7   3      397.39      438.01     69.34 o
 -14   7   3      138.79      171.05     44.90 o
 -13   7   3      128.37       47.06     31.18 o
 -12   7   3      302.40      280.13     43.52 o
 -11   7   3       10.41       14.46     13.06 o
 -10   7   3      971.17      964.68     42.91 o
  -9   7   3       50.24       40.05     13.47 o
  -8   7   3     2511.61     2468.02     66.07 o
  -7   7   3     1702.85     1643.96     44.32 o
  -6   7   3      671.05      627.47     25.13 o
  -5   7   3      387.88      420.85     10.60 o
  -4   7   3     2201.21     2291.35     30.14 o
  -3   7   3     1553.35     1429.81     35.41 o
  -2   7   3      214.45      191.92     12.42 o
  -1   7   3      405.62      368.30     10.89 o
   0   7   3      335.01      330.08     10.44 o
   1   7   3     1427.73     1509.08     28.17 o
   2   7   3     3144.05     3124.61     53.13 o
   3   7   3        8.34        6.87      7.17 o
   4   7   3       18.37       23.24      4.51 o
   5   7   3      395.26      367.54     32.06 o
   6   7   3      310.22      284.55     26.74 o
   7   7   3     1022.85      900.39     49.17 o
   8   7   3     1162.59      931.18     44.96 o
   9   7   3       22.59       33.93     15.79 o
  10   7   3       57.46       61.27     38.35 o
  11   7   3      358.00      387.11     30.53 o
  12   7   3       30.91       50.78     17.53 o
 -14   8   3       23.23       68.84     34.84 o
 -13   8   3        0.08       -2.73     26.43 o
 -12   8   3       26.95       40.10     27.16 o
 -11   8   3        1.11      -14.49     19.05 o
 -10   8   3       32.43       21.62     19.10 o
  -9   8   3       35.49       16.53     18.00 o
  -8   8   3      246.85      245.28     56.98 o
  -7   8   3     1666.10     1648.78     54.96 o
  -6   8   3     2540.37     2549.51     45.56 o
  -5   8   3      147.87      167.62      8.00 o
  -4   8   3      798.74      887.69     16.46 o
  -3   8   3       90.93       82.99      6.71 o
  -2   8   3     1126.42     1140.89     22.91 o
  -1   8   3       21.49        6.91      6.16 o
   0   8   3        0.08        2.05      3.89 o
   1   8   3       34.61       37.75      5.86 o
   2   8   3      108.67       82.82      6.94 o
   3   8   3      352.84      324.57     13.47 o
   4   8   3     2075.18     2012.20     33.10 o
   5   8   3      289.23      262.29     11.99 o
   6   8   3       11.75       20.03     16.20 o
   7   8   3      227.41      245.60     38.13 o
   8   8   3      104.85       92.15     40.04 o
   9   8   3      512.65      429.03     37.82 o
  10   8   3       12.26       31.70     18.51 o
  11   8   3      201.28      183.39     29.74 o
  12   8   3       86.73      129.92     37.72 o
 -13   9   3       16.86        2.90     27.68 o
 -12   9   3     1513.03     1600.77    106.17 o
 -11   9   3        6.67        8.84     24.07 o
 -10   9   3        0.93       -3.19     19.60 o
  -9   9   3      521.77      475.09     57.70 o
  -8   9   3      550.26      484.04     32.37 o
  -7   9   3      159.32      138.77     19.40 o
  -6   9   3        0.26        2.60      6.04 o
  -5   9   3     4424.16     4269.98     67.08 o
  -4   9   3       47.75       41.66      5.92 o
  -3   9   3     1199.84     1195.43     22.25 o
  -2   9   3      144.93      170.67      9.25 o
  -1   9   3       13.03       16.50      5.70 o
   0   9   3       17.96       12.35      5.64 o
   1   9   3       18.00       18.76      5.35 o
   2   9   3        0.53        4.71      4.88 o
   3   9   3      131.74      143.68     12.53 o
   4   9   3     2006.64     1977.22     38.04 o
   5   9   3       13.38        8.28      7.18 o
   6   9   3      554.74      583.94     47.42 o
   7   9   3      361.16      409.79     43.12 o
   8   9   3      347.18      319.86     32.84 o
   9   9   3       30.11       20.52     19.02 o
  10   9   3        0.03        4.56     18.94 o
  11   9   3        8.49        3.84     21.09 o
 -12  10   3       10.53        1.69     29.81 o
 -11  10   3      271.41      229.02     46.41 o
 -10  10   3       18.59       -4.99     21.56 o
  -9  10   3      450.51      347.41     51.39 o
  -8  10   3       50.11       53.16     25.94 o
  -7  10   3      509.53      522.14     56.46 o
  -6  10   3        9.98       17.14      7.28 o
  -5  10   3      107.75      116.56     11.10 o
  -4  10   3      153.42      200.61     10.22 o
  -3  10   3      435.47      370.87     13.39 o
  -2  10   3      120.46      156.88      9.53 o
  -1  10   3      974.02      896.47     37.38 o
   0  10   3     1137.49     1063.69     24.12 o
   1  10   3       15.51       15.01      7.06 o
   2  10   3        6.73        3.55      5.75 o
   3  10   3      515.43      563.30     35.03 o
   4  10   3        8.04        9.05      5.54 o
   5  10   3       15.01        8.80      8.31 o
   6  10   3        5.31      -10.65     14.44 o
   7  10   3       63.17       56.80     19.32 o
   8  10   3      175.77      220.03     30.28 o
   9  10   3       53.03       88.18     24.13 o
  10  10   3       24.98       17.34     21.39 o
 -11  11   3      270.70      303.36     55.63 o
 -10  11   3       28.19       16.98     25.37 o
  -9  11   3      407.31      363.00     53.75 o
  -8  11   3      163.83      202.40     39.65 o
  -7  11   3       86.88       59.64     23.76 o
  -6  11   3        2.38       -1.78      8.51 o
  -5  11   3       35.08       39.22      7.40 o
  -4  11   3       10.77        8.46      5.76 o
  -3  11   3       50.25       76.02      8.04 o
  -2  11   3       77.45       70.36      8.00 o
  -1  11   3        2.34        7.43      5.63 o
   0  11   3      237.48      211.34     12.89 o
   1  11   3        1.48       -1.01      5.94 o
   2  11   3       30.80       23.89      8.36 o
   3  11   3       35.76       36.78      7.52 o
   4  11   3       65.24       64.24      9.07 o
   5  11   3       80.35       72.92     10.41 o
   6  11   3        7.10      -17.67     17.67 o
   7  11   3       82.88       58.57     25.24 o
   8  11   3       41.05       35.58     21.82 o
   9  11   3        4.73      -17.78     20.10 o
 -10  12   3      196.57      200.46     47.31 o
  -9  12   3       72.77       79.10     34.61 o
  -8  12   3      208.84      266.36     46.73 o
  -7  12   3        2.92      -10.49     22.20 o
  -6  12   3       37.46       35.09     16.91 o
  -5  12   3       49.25       54.94     10.53 o
  -4  12   3      107.41      100.11      9.87 o
  -3  12   3       40.60       50.90      8.38 o
  -2  12   3       40.09       21.88      7.43 o
  -1  12   3      463.42      462.42     16.77 o
   0  12   3       44.78       44.65      7.92 o
   1  12   3       39.16       33.91     10.87 o
   2  12   3      168.44      148.85     16.41 o
   3  12   3      127.89      123.74     22.61 o
   4  12   3      131.25      133.50     14.20 o
   5  12   3       71.49       55.70     19.41 o
   6  12   3       53.73        5.82     18.06 o
   7  12   3       19.62       23.08     19.33 o
   8  12   3       47.72       16.64     29.97 o
  -8  13   3      135.21      100.01     35.76 o
  -7  13   3        5.55      -22.61     22.61 o
  -6  13   3       32.01       23.48     11.46 o
  -5  13   3       88.05       72.15      9.58 o
  -4  13   3       19.96       20.90      7.88 o
  -3  13   3      116.85      100.25     10.63 o
  -2  13   3      104.29      102.77     10.86 o
  -1  13   3       63.03       46.42      9.15 o
   0  13   3       48.89       35.40     10.26 o
   1  13   3       18.92        6.52      8.50 o
   2  13   3       28.63        7.27      8.83 o
   3  13   3       27.15       17.72     10.85 o
   4  13   3       32.94       17.55     12.33 o
   5  13   3        0.67        8.57     17.86 o
   6  13   3       29.07       12.61     28.99 o
  -6  14   3       76.85       49.14     20.32 o
  -5  14   3       66.28       75.75     17.90 o
  -4  14   3        0.55       13.27      8.32 o
  -3  14   3       34.08       30.26     14.87 o
  -2  14   3      987.77     1205.95     31.97 o
  -1  14   3       29.85       27.90     15.37 o
   0  14   3        1.39       -1.25      9.56 o
   1  14   3       11.52        6.20     10.25 o
   2  14   3        0.09       -8.30      8.30 o
   3  14   3       70.84       66.64      9.98 o
   4  14   3       72.46       91.88     16.80 o
 -17   0   4      338.93      418.84     40.75 o
 -16   0   4      149.23      145.47     26.15 o
 -15   0   4       11.91       14.94     16.11 o
 -14   0   4       23.13       27.56     14.46 o
 -13   0   4      576.79      525.79     30.13 o
 -12   0   4     2971.45     2847.31     67.38 o
 -11   0   4     7856.53     7713.48    142.90 o
 -10   0   4        6.63        7.59      6.95 o
  -9   0   4     1214.78     1240.83     33.97 o
  -8   0   4     4194.31     4515.43    104.96 o
  -7   0   4       11.73        8.58     10.77 o
  -6   0   4     6793.13     5175.70    159.35 o
  -5   0   4       25.13       91.45      8.83 o
  -4   0   4    17315.18    17400.88    338.41 o
  -3   0   4    14380.49    16634.35    321.38 o
  -2   0   4    40058.62    44017.32   1200.84 o
  -1   0   4     1607.25     2110.07     63.85 o
   0   0   4      736.75      661.85     26.90 o
   1   0   4     3190.74     4761.97     78.94 o
   2   0   4    17434.46    21197.20    412.50 o
   3   0   4     1514.77     1199.93     36.99 o
   4   0   4      781.35      679.19     36.43 o
   5   0   4       92.19       -0.45      3.53 o
   6   0   4      203.25        0.68      4.72 o
   7   0   4     1025.71     1009.40     55.20 o
   8   0   4      524.78      514.28     32.29 o
   9   0   4     2626.53     2974.86     89.82 o
  10   0   4       88.27       60.51     17.40 o
  11   0   4       51.29       50.51     16.84 o
  12   0   4      255.38      381.84     50.17 o
  13   0   4        0.03       25.39     24.96 o
 -17   1   4      272.80      281.96     32.47 o
 -16   1   4       28.15       35.28     12.93 o
 -15   1   4       83.60       98.65     14.88 o
 -14   1   4      461.49      421.49     24.87 o
 -13   1   4       18.21       10.68      8.02 o
 -12   1   4       10.30        1.74      6.28 o
 -11   1   4      422.06      456.94     16.60 o
 -10   1   4     1398.04     1348.45     29.33 o
  -9   1   4     2814.79     2695.29     45.10 o
  -8   1   4     1729.95     1656.39     30.30 o
  -7   1   4     2834.17     2743.83     47.88 o
  -6   1   4     1052.78     1329.75     44.32 o
  -5   1   4     8476.22     8776.78    125.03 o
  -4   1   4       53.80       96.84      4.72 o
  -3   1   4     4154.60     4509.86     89.55 o
  -2   1   4     1346.62     1591.72     29.18 o
  -1   1   4      374.76      611.77     11.63 o
   0   1   4    67011.39    75238.01   1185.67 o
   1   1   4     4656.96     5069.47     85.68 o
   3   1   4      766.66      854.53     29.71 o
   4   1   4     2731.37     2808.45     58.34 o
   5   1   4     1154.97     1339.75     31.34 o
   6   1   4      422.84       90.76     24.34 o
   7   1   4      553.66      531.07     23.16 o
   8   1   4      331.26      285.27     18.66 o
   9   1   4      439.64      423.27     27.20 o
  10   1   4      107.77      115.19     16.23 o
  11   1   4      297.09      297.39     27.64 o
  12   1   4      136.34      157.80     21.40 o
  13   1   4        0.75       11.85     14.03 o
 -17   2   4       51.31      110.96     20.34 o
 -16   2   4      107.55       97.95     18.42 o
 -15   2   4       21.76       18.07     12.62 o
 -14   2   4        8.12       13.12     11.10 o
 -13   2   4      315.44      324.70     18.85 o
 -12   2   4      802.46      664.12     22.41 o
 -11   2   4       37.68       18.38      6.78 o
 -10   2   4      135.34      130.66     11.79 o
  -9   2   4      190.47      251.42     12.60 o
  -8   2   4     1738.70     1870.36     37.68 o
  -7   2   4      115.95      187.90      9.14 o
  -6   2   4     8366.48     8890.78    115.18 o
  -5   2   4       40.13       56.23      6.25 o
  -4   2   4      694.83      734.49     14.90 o
  -3   2   4     4611.24     5286.38     66.19 o
  -2   2   4    12852.68    14634.92    197.82 o
  -1   2   4     9091.39    10032.88    309.80 o
   0   2   4       48.85       83.52      5.61 o
   2   2   4        0.35       -0.97      3.61 o
   3   2   4     4342.57     4933.01    111.44 o
   4   2   4        1.80       -0.31      4.65 o
   5   2   4        1.25        2.29      6.89 o
   6   2   4       10.76        5.05      9.84 o
   7   2   4       16.96        0.67      7.45 o
   8   2   4      505.15      448.51     25.21 o
   9   2   4      389.91      322.26     23.83 o
  10   2   4      199.46      232.88     21.90 o
  11   2   4      174.51      194.70     21.38 o
  12   2   4        4.59       24.70     13.68 o
  13   2   4      141.27      206.85     26.87 o
 -17   3   4      269.35      273.76     28.10 o
 -16   3   4       65.09       66.97     17.86 o
 -15   3   4       66.51       52.93     16.73 o
 -14   3   4      833.74      789.89     50.19 o
 -13   3   4       49.11       36.21     11.64 o
 -12   3   4      124.10      154.92     18.07 o
 -11   3   4      127.32      136.88     15.38 o
 -10   3   4       17.65        2.61      6.10 o
  -9   3   4      138.72      112.72     14.48 o
  -8   3   4      902.80      974.37     25.12 o
  -7   3   4     1803.72     1639.86     31.97 o
  -6   3   4      667.66      775.59     19.99 o
  -5   3   4    13492.77    14831.03    207.48 o
  -4   3   4       43.44      115.02      7.38 o
  -3   3   4     8023.94     8186.73    511.41 o
  -2   3   4     5316.37     5787.51     79.90 o
  -1   3   4     1046.05     1191.58     16.57 o
   0   3   4     5410.40     5891.12     67.16 o
   1   3   4       22.00        2.67      2.40 o
   2   3   4     7835.68     8245.73    102.18 o
   3   3   4       69.74       65.10      5.85 o
   4   3   4     2101.45     1928.93     55.69 o
   5   3   4      344.30      353.57     25.27 o
   6   3   4     4742.41     4542.06     92.06 o
   7   3   4       51.57       44.46     10.62 o
   8   3   4      125.65      104.02     14.25 o
   9   3   4      512.02      493.29     29.59 o
  10   3   4      169.48      189.09     35.02 o
  11   3   4        1.97       -2.75      9.69 o
  12   3   4        0.09        4.87     11.76 o
  13   3   4        6.24       14.23     14.35 o
 -16   4   4       52.21       46.68     15.70 o
 -15   4   4        0.08        4.35     12.18 o
 -14   4   4      212.21      268.37     23.93 o
 -13   4   4      751.04      761.99     42.29 o
 -12   4   4        2.66       -0.63      8.90 o
 -11   4   4     1428.91     1432.90     43.27 o
 -10   4   4      177.23      138.76     14.72 o
  -9   4   4      175.17      209.78     16.16 o
  -8   4   4      190.20      198.59     12.38 o
  -7   4   4       78.56      112.90     13.05 o
  -6   4   4      110.41      153.96      8.56 o
  -5   4   4     1495.24     1768.81     31.65 o
  -4   4   4      403.29      342.24     10.78 o
  -3   4   4     1370.19     1594.08     30.79 o
  -2   4   4        3.72        0.86      2.42 o
  -1   4   4      482.31      565.72     10.00 o
   0   4   4      827.20      958.75     15.35 o
   1   4   4      234.33      269.03      8.20 o
   2   4   4        0.97        8.09      2.56 o
   3   4   4       15.65       12.04      2.73 o
   4   4   4       35.05       13.97      4.91 o
   5   4   4       10.54        8.21      9.19 o
   6   4   4       45.91       30.09     14.02 o
   7   4   4      340.56      312.74     32.09 o
   8   4   4       33.35       29.75     10.75 o
   9   4   4       47.59       51.24     12.14 o
  10   4   4      146.61      146.30     18.53 o
  11   4   4       27.95       21.91     12.90 o
  12   4   4      112.25      150.08     21.27 o
  13   4   4       90.87      142.37     22.31 o
 -16   5   4        2.25       14.91     19.19 o
 -15   5   4       31.94       14.50     16.08 o
 -14   5   4      103.56      171.27     24.61 o
 -13   5   4        1.95        2.24     12.32 o
 -12   5   4      482.78      495.44     28.32 o
 -11   5   4       62.06       42.98     18.68 o
 -10   5   4        5.21       -0.24      7.69 o
  -9   5   4       57.47       30.68      8.80 o
  -8   5   4       79.67       30.85     27.05 o
  -7   5   4       25.82       10.41     10.34 o
  -6   5   4        6.90        3.58      5.44 o
  -5   5   4     1452.24     1612.71     27.10 o
  -4   5   4      351.91      388.89     10.27 o
  -3   5   4       14.07       14.70      2.60 o
  -2   5   4     1010.48      969.58     14.83 o
  -1   5   4      451.50      585.63     14.67 o
   0   5   4      105.15      143.26      6.48 o
   1   5   4      581.12      582.22     10.80 o
   2   5   4     1620.69     1840.93     26.25 o
   3   5   4     1068.12     1068.26     17.52 o
   4   5   4       92.83       74.51      6.81 o
   5   5   4     1684.66     1588.99     52.71 o
   6   5   4        4.22        1.11     15.25 o
   7   5   4      911.69      852.62     40.65 o
   8   5   4       63.68       67.72     16.60 o
   9   5   4      434.56      402.96     27.96 o
  10   5   4      388.60      303.61     25.59 o
  11   5   4      115.49      144.47     20.55 o
  12   5   4      226.06      229.75     25.57 o
  13   5   4        0.07       13.52     15.21 o
 -16   6   4        7.43       15.83     37.63 o
 -15   6   4      110.81      170.57     45.85 o
 -14   6   4       54.80       27.27     27.14 o
 -13   6   4       43.71       78.80     18.83 o
 -12   6   4      421.21      390.32     32.46 o
 -11   6   4       36.96       22.80     10.14 o
 -10   6   4       34.76       24.03     10.32 o
  -9   6   4      353.28      327.67     21.61 o
  -8   6   4      116.60      113.39     18.34 o
  -7   6   4       65.83       49.24     11.99 o
  -6   6   4      716.22      697.53     29.14 o
  -5   6   4      377.50      452.90      8.99 o
  -4   6   4     2969.95     3221.33     38.32 o
  -3   6   4        6.23        7.36      2.65 o
  -2   6   4        6.04       12.57      3.23 o
  -1   6   4      538.56      548.47     12.24 o
   0   6   4      201.57      182.64      7.76 o
   1   6   4      247.31      369.14     15.29 o
   2   6   4        0.09        2.95      2.85 o
   3   6   4      467.03      470.90     11.78 o
   4   6   4        0.44        4.15      7.94 o
   5   6   4      427.14      448.93     31.31 o
   6   6   4        0.30       -9.27     10.70 o
   7   6   4       67.20       59.89     21.00 o
   8   6   4       70.14       62.05     16.97 o
   9   6   4       12.05       20.61     15.65 o
  10   6   4       83.69       67.93     15.46 o
  11   6   4        9.57        2.47     12.33 o
  12   6   4       99.80       77.08     19.37 o
 -15   7   4       23.46       14.88     31.65 o
 -14   7   4        0.02      -21.26     21.26 o
 -13   7   4       45.38       73.65     33.08 o
 -12   7   4      182.22      149.22     37.31 o
 -11   7   4      335.09      399.43     35.89 o
 -10   7   4      150.70      132.86     19.83 o
  -9   7   4        6.47        5.94      9.01 o
  -8   7   4      678.76      642.78     51.17 o
  -7   7   4       12.36       26.64      9.46 o
  -6   7   4     1413.86     1394.80     38.08 o
  -5   7   4        2.16        6.09      3.27 o
  -4   7   4      655.59      643.64     15.20 o
  -3   7   4      637.81      777.30     17.92 o
  -2   7   4       39.27       52.07      4.83 o
  -1   7   4       49.97       40.34      4.90 o
   0   7   4      208.21      216.90      9.07 o
   1   7   4      679.91      664.52     22.81 o
   2   7   4       21.80        2.19      3.64 o
   3   7   4      828.89      754.55     25.92 o
   4   7   4     2569.89     2360.07     39.64 o
   5   7   4      563.95      533.29     32.93 o
   6   7   4      507.85      445.43     33.65 o
   7   7   4      114.48       66.80     17.44 o
   8   7   4        1.73       -5.49     13.44 o
   9   7   4       11.96       17.90     15.47 o
  10   7   4        1.96       -5.90     15.22 o
  11   7   4       11.01       12.53     15.60 o
  12   7   4       22.67       33.22     18.02 o
 -14   8   4       28.50      110.99     38.12 o
 -13   8   4       48.80       42.53     28.02 o
 -12   8   4        1.65        1.91     21.22 o
 -11   8   4        1.16      -13.64     15.07 o
 -10   8   4       55.48       54.09     23.79 o
  -9   8   4      669.46      657.07     31.71 o
  -8   8   4       81.27      127.16     15.42 o
  -7   8   4       18.21       28.94     10.49 o
  -6   8   4     1035.31     1058.88     45.51 o
  -5   8   4      255.10      255.16      9.62 o
  -4   8   4       20.98       25.44      4.46 o
  -3   8   4     1120.40     1131.06     21.15 o
  -2   8   4      225.80      217.89      8.99 o
  -1   8   4      911.90      905.56     21.34 o
   0   8   4      278.92      238.13     11.39 o
   1   8   4     2622.41     2591.89     41.22 o
   2   8   4      122.23      110.41      7.67 o
   3   8   4      661.42      687.97     15.92 o
   4   8   4       21.30       22.53      5.29 o
   5   8   4        6.57      -10.73     11.08 o
   6   8   4      335.18      353.80     45.79 o
   7   8   4       40.05       41.67     22.70 o
   8   8   4       11.09       -6.27     14.91 o
   9   8   4      192.17      195.52     29.08 o
  10   8   4      101.35      108.96     25.17 o
  11   8   4       44.52       27.07     16.91 o
 -14   9   4      150.24      156.52     47.83 o
 -13   9   4      142.80      137.84     41.06 o
 -12   9   4       63.92       25.55     27.00 o
 -11   9   4      241.63      207.64     42.63 o
 -10   9   4       82.51       59.87     27.01 o
  -9   9   4       15.29      -10.76     17.05 o
  -8   9   4      123.39       98.45     27.21 o
  -7   9   4     1230.88     1265.75     46.94 o
  -6   9   4      331.74      313.94     19.89 o
  -5   9   4       46.21       48.18      6.26 o
  -4   9   4     1967.46     1938.04     28.64 o
  -3   9   4       41.58       32.18      7.15 o
  -2   9   4      584.88      598.57     22.64 o
  -1   9   4       25.59       21.94      6.09 o
   0   9   4        0.54       -3.46      5.38 o
   1   9   4      670.08      627.97     17.65 o
   2   9   4        0.16       -0.88      5.16 o
   3   9   4       43.42       40.96      8.16 o
   4   9   4        7.46       11.09      5.46 o
   5   9   4      114.76      126.89     20.64 o
   6   9   4        2.46       29.60     16.30 o
   7   9   4       81.62       36.90     17.82 o
   8   9   4       40.21       30.41     18.16 o
   9   9   4       58.27       17.48     18.17 o
  10   9   4       80.98       78.14     24.34 o
 -13  10   4      198.33      273.56     57.50 o
 -12  10   4       71.30      107.22     38.92 o
 -11  10   4      108.39       76.84     33.08 o
 -10  10   4      252.70      257.70     45.91 o
  -9  10   4       39.95       14.48     22.12 o
  -8  10   4        4.11        7.76     20.06 o
  -7  10   4        0.65       15.98     18.19 o
  -6  10   4       95.42       92.90     11.98 o
  -5  10   4        0.01        1.37      5.46 o
  -4  10   4        1.83       -4.46      4.46 o
  -3  10   4     1325.34     1128.43     23.62 o
  -2  10   4        3.98       -1.09      4.88 o
  -1  10   4      670.06      632.60     16.80 o
   0  10   4      147.57       92.94      9.09 o
   1  10   4        9.14       13.71      6.30 o
   2  10   4        0.00       -5.64      5.64 o
   3  10   4      207.76      218.71     17.15 o
   4  10   4       68.39       69.96     10.90 o
   5  10   4        0.08       -8.73     15.35 o
   6  10   4      169.05      167.42     26.06 o
   7  10   4       17.26        0.41     16.52 o
   8  10   4        6.03        8.38     16.69 o
   9  10   4       93.15      118.79     26.27 o
 -12  11   4       14.87       -6.86     29.27 o
 -11  11   4        8.43        2.33     27.00 o
 -10  11   4       54.82       11.18     24.17 o
  -9  11   4        0.01        5.16     23.24 o
  -8  11   4       12.97       13.45     20.37 o
  -7  11   4        0.00        3.68     16.91 o
  -6  11   4       10.48       -3.69      8.91 o
  -5  11   4        8.03       12.34      6.40 o
  -4  11   4       52.64       54.70     11.22 o
  -3  11   4        0.82       -4.52      5.64 o
  -2  11   4      291.42      299.64     13.46 o
  -1  11   4       20.57        5.83      5.83 o
   0  11   4       63.26       41.44      7.15 o
   1  11   4        1.62       -0.44      7.53 o
   2  11   4       54.34       60.47     14.41 o
   3  11   4       17.43       14.55      8.55 o
   4  11   4        6.39        4.90      5.98 o
   5  11   4      128.68      144.83     24.47 o
   6  11   4      282.08      323.95     33.75 o
   7  11   4       24.97       11.53     22.31 o
   8  11   4      522.43      466.98     42.38 o
 -10  12   4      638.55      617.53     75.27 o
  -9  12   4      225.61      175.42     42.69 o
  -8  12   4       23.65       -5.46     21.06 o
  -7  12   4        3.40       -8.32     19.44 o
  -6  12   4        0.18       15.00     10.12 o
  -5  12   4       19.46       17.17      7.26 o
  -4  12   4      324.25      353.65     16.11 o
  -3  12   4      110.79      119.88     11.12 o
  -2  12   4      145.52      140.34     11.49 o
  -1  12   4       17.92        4.64      6.88 o
   0  12   4      130.87      148.30     10.95 o
   1  12   4       71.86       84.68      9.08 o
   2  12   4      361.56      383.44     20.63 o
   3  12   4       13.33       16.74      7.64 o
   4  12   4       10.80       11.72     10.89 o
   5  12   4       55.48       45.28     19.76 o
   6  12   4      110.77      131.92     26.87 o
   7  12   4       54.06       39.99     22.42 o
  -9  13   4       53.82       26.27     32.11 o
  -8  13   4       43.50       65.34     31.97 o
  -7  13   4      279.64      298.92     51.73 o
  -6  13   4      317.92      360.58     26.40 o
  -5  13   4      225.90      231.18     13.16 o
  -4  13   4      103.16      107.51     10.86 o
  -3  13   4        7.59       15.50      7.67 o
  -2  13   4      170.93      158.00     15.04 o
  -1  13   4      134.68      127.01     11.92 o
   0  13   4       86.97      103.13     10.95 o
   1  13   4        9.73        4.68      8.72 o
   2  13   4      132.56      123.60     11.43 o
   3  13   4      114.84      156.21     11.48 o
   4  13   4       89.21      122.35     27.71 o
   5  13   4       17.26      -17.32     17.32 o
  -6  14   4      122.00      144.38     25.21 o
  -5  14   4        4.96       -7.17      7.17 o
  -4  14   4       28.69       25.84      9.14 o
  -3  14   4       25.44       17.96      9.03 o
  -2  14   4        3.39       -7.44      8.51 o
  -1  14   4      109.59       98.83     13.56 o
   0  14   4        0.08       -9.21      9.21 o
   1  14   4        0.01       -1.98      9.48 o
   2  14   4      392.99      403.47     18.94 o
   3  14   4        6.04       -5.16      7.64 o
 -17   1   5      149.37      183.28     20.37 o
 -16   1   5      286.00      321.60     23.85 o
 -15   1   5       97.79      126.86     16.15 o
 -14   1   5      148.74      131.24     13.02 o
 -13   1   5        0.05        4.36      6.30 o
 -12   1   5      247.55      240.37     13.82 o
 -11   1   5     2692.70     2572.65     46.39 o
 -10   1   5      113.37      122.04      9.76 o
  -9   1   5       36.63       38.63      5.79 o
  -8   1   5      617.65      590.85     15.68 o
  -7   1   5        5.56        2.52      2.74 o
  -6   1   5      173.43      376.71     11.45 o
  -5   1   5      246.05      216.31     10.06 o
  -4   1   5    11209.89    11837.35    189.46 o
  -3   1   5      857.48      740.77     17.00 o
  -2   1   5    18205.49    21168.31    333.50 o
  -1   1   5    13751.73    16161.19    222.46 o
   0   1   5     4857.14     5622.21     70.90 o
   2   1   5     3318.40     4011.62     53.00 o
   3   1   5      172.66       99.27     18.78 o
   4   1   5      291.29      307.11     28.18 o
   5   1   5     2888.18     2992.37     80.06 o
   6   1   5      529.63      244.96     33.61 o
   7   1   5       61.55       40.09     18.19 o
   8   1   5      406.93      458.57     28.17 o
   9   1   5        0.99        6.35      9.09 o
  10   1   5      202.87      192.76     20.90 o
  11   1   5       12.64       15.58     11.83 o
  12   1   5      128.57      141.93     21.19 o
  13   1   5       70.73       53.98     20.28 o
 -17   2   5       26.16        5.94     14.52 o
 -16   2   5       14.50        9.12     12.48 o
 -15   2   5      260.99      305.89     25.63 o
 -14   2   5       27.39       24.58      8.63 o
 -13   2   5       23.05       24.97      8.30 o
 -12   2   5      370.92      353.85     17.86 o
 -11   2   5      205.26      181.77     12.35 o
 -10   2   5       31.13       22.88      6.06 o
  -9   2   5        1.95       -0.40      3.93 o
  -8   2   5      180.51      228.34     12.79 o
  -7   2   5       20.38       14.41      3.68 o
  -6   2   5     1671.77     1792.25     28.39 o
  -4   2   5      654.30      630.73     13.01 o
  -3   2   5     1938.45     2112.82     28.53 o
  -2   2   5      161.85      296.17      8.95 o
  -1   2   5     2442.62     2502.45     28.24 o
   0   2   5     3758.16     3834.01     55.14 o
   1   2   5        6.37       -1.49      1.49 o
   2   2   5        6.79        7.23      2.62 o
   3   2   5      207.35      191.10     12.92 o
   4   2   5      380.66      357.29     17.41 o
   5   2   5       94.11       56.59     19.58 o
   6   2   5      491.54      528.10     23.27 o
   7   2   5      657.92      653.12     27.51 o
   8   2   5      141.81      114.98     15.19 o
   9   2   5      100.25      131.34     22.17 o
  10   2   5       90.86      101.78     17.20 o
  11   2   5       91.02       89.48     16.63 o
  12   2   5       57.46       56.89     16.15 o
  13   2   5      173.74      192.41     24.80 o
 -17   3   5      101.37      140.11     24.18 o
 -16   3   5      172.24      196.41     22.91 o
 -15   3   5       14.13       19.08     11.79 o
 -14   3   5      536.87      555.00     27.14 o
 -13   3   5      180.12      166.25     17.76 o
 -12   3   5       28.52        6.77      9.28 o
 -11   3   5       56.18       45.72     10.32 o
 -10   3   5      119.90      142.06     11.37 o
  -9   3   5      221.85      195.78     29.68 o
  -8   3   5      980.48      999.35     41.79 o
  -7   3   5     3687.48     3981.87     63.89 o
  -6   3   5     2851.92     3032.95     55.78 o
  -5   3   5     6159.88     6574.15     96.10 o
  -4   3   5      503.41      731.67     17.32 o
  -2   3   5      181.91      364.94      9.25 o
  -1   3   5      492.06      481.06      9.28 o
   0   3   5        0.28        7.73      2.88 o
   1   3   5     1220.23     1363.78     29.68 o
   2   3   5      549.77      606.55     13.38 o
   3   3   5      499.38      632.58     12.95 o
   4   3   5     1525.96     1420.38     46.62 o
   5   3   5      213.50      236.91     17.15 o
   6   3   5      582.69      426.35     22.94 o
   7   3   5      133.31      134.07     15.47 o
   8   3   5       74.90       54.04     12.14 o
   9   3   5       25.43       44.76     12.38 o
  10   3   5       43.69       43.28     15.81 o
  11   3   5      236.96      284.43     26.29 o
  12   3   5      132.96      143.49     24.37 o
  13   3   5      122.83      103.91     20.81 o
 -17   4   5       17.45        1.97     18.74 o
 -16   4   5       33.57       20.82     18.91 o
 -15   4   5        3.48       -0.22     11.18 o
 -14   4   5        0.06       21.57     14.55 o
 -13   4   5       24.64        8.48      9.86 o
 -12   4   5      120.56      169.81     17.50 o
 -11   4   5        0.44        0.50      7.50 o
 -10   4   5       42.05       51.36      9.94 o
  -9   4   5       93.46       82.68     10.80 o
  -8   4   5     2377.77     2320.00     47.97 o
  -7   4   5        7.35        5.80      3.95 o
  -6   4   5       98.77       42.82      5.60 o
  -5   4   5       13.14       11.80      3.79 o
  -4   4   5       56.70       99.56      4.40 o
  -3   4   5      647.25      576.00     18.82 o
  -2   4   5     1556.95     1686.47     22.78 o
  -1   4   5      574.89      900.91     13.71 o
   0   4   5     3971.60     4293.14     47.58 o
   1   4   5     6508.97     6219.43     80.02 o
   2   4   5      307.98      332.84      9.98 o
   3   4   5       99.99       65.91      6.15 o
   4   4   5      229.40      224.53     15.54 o
   5   4   5      293.86      254.09     22.69 o
   6   4   5      168.50      141.88     15.21 o
   7   4   5      202.61      202.49     18.33 o
   8   4   5      164.97      196.24     19.37 o
   9   4   5      138.40       78.71     14.48 o
  10   4   5      797.10      850.51     37.44 o
  11   4   5       68.92       59.71     15.59 o
  12   4   5       30.02       51.77     16.97 o
 -16   5   5       21.44       33.47     19.43 o
 -15   5   5        5.39      -11.35     24.28 o
 -14   5   5      270.88      271.31     31.57 o
 -13   5   5      167.64      145.32     18.05 o
 -12   5   5      455.04      521.55     28.77 o
 -11   5   5        4.72       12.86      9.15 o
 -10   5   5       18.89       -0.88      7.77 o
  -9   5   5      317.21      251.96     21.05 o
  -8   5   5      126.02      120.75     15.00 o
  -7   5   5      181.29      176.68     10.07 o
  -6   5   5      224.52      297.41     11.74 o
  -5   5   5       11.67        7.45      2.67 o
  -4   5   5     1029.45     1199.39     19.68 o
  -3   5   5     5440.99     5611.24     66.42 o
  -2   5   5     2235.69     2511.67     30.54 o
  -1   5   5        3.41       24.44      3.67 o
   0   5   5     1132.40     1065.48     17.62 o
   1   5   5      708.55      797.71     16.06 o
   2   5   5      337.51      430.00     10.01 o
   3   5   5      702.55      719.89     17.87 o
   4   5   5      106.75      118.37     10.52 o
   5   5   5      897.87      803.27     36.43 o
   6   5   5      732.59      646.94     48.72 o
   7   5   5       89.99       75.50     16.48 o
   8   5   5      622.54      596.51     29.78 o
   9   5   5        0.75        4.14      9.82 o
  10   5   5      159.10      164.75     31.69 o
  11   5   5        1.66       11.25     13.09 o
  12   5   5       34.31       28.50     15.88 o
 -16   6   5        4.44       -0.51     32.09 o
 -15   6   5       32.98       90.74     38.14 o
 -14   6   5      139.03      126.72     38.40 o
 -13   6   5       10.53       18.81     22.06 o
 -12   6   5       87.65       68.42     14.10 o
 -11   6   5      728.77      692.03     30.75 o
 -10   6   5        0.17        0.72      7.84 o
  -9   6   5      880.72      808.23     44.66 o
  -8   6   5      545.38      498.51     22.95 o
  -7   6   5      890.80      778.77     31.67 o
  -6   6   5      408.36      338.23     22.22 o
  -5   6   5      855.90      820.70     12.57 o
  -4   6   5      125.76       70.70      4.76 o
  -3   6   5      437.82      422.74     12.10 o
  -2   6   5      439.59      404.19     10.76 o
  -1   6   5      226.57      174.65      7.14 o
   0   6   5     2453.83     2547.38     34.81 o
   1   6   5     3763.00     3454.06     49.21 o
   2   6   5      666.53      606.10     24.73 o
   3   6   5     3286.07     3025.32     44.23 o
   4   6   5      198.49      216.13     14.76 o
   5   6   5     1017.24      918.12     41.28 o
   6   6   5      192.75      168.90     21.69 o
   7   6   5      683.96      656.98     39.47 o
   8   6   5       58.29       57.74     17.76 o
   9   6   5      243.36      192.33     21.85 o
  10   6   5       73.31      120.34     19.47 o
  11   6   5       21.23       14.46     14.35 o
  12   6   5       15.47       -5.98     14.99 o
 -15   7   5       25.79       18.38     31.03 o
 -14   7   5       49.13       62.02     32.99 o
 -13   7   5       97.73      129.02     37.23 o
 -12   7   5       79.10      100.42     21.84 o
 -11   7   5       58.11       46.12     16.26 o
 -10   7   5      614.31      620.05     30.69 o
  -9   7   5      979.52      903.69     32.67 o
  -8   7   5       40.44       26.22      9.50 o
  -7   7   5       34.98       44.04     10.55 o
  -6   7   5     2042.34     2209.60     39.70 o
  -5   7   5       75.58       65.32      4.56 o
  -4   7   5     1077.34     1145.42     20.29 o
  -3   7   5     1624.05     1695.47     33.18 o
  -2   7   5      654.74      605.38     13.28 o
  -1   7   5      386.08      381.02     10.25 o
   0   7   5      646.56      683.06     20.48 o
   1   7   5        5.16        4.92      4.08 o
   2   7   5       98.99      103.43      7.91 o
   3   7   5      972.79      905.48     19.36 o
   4   7   5      199.08      210.96     16.46 o
   5   7   5      610.91      554.82     46.40 o
   6   7   5       20.41       15.30     14.23 o
   7   7   5       46.28       64.57     18.04 o
   8   7   5       85.23       40.90     20.39 o
   9   7   5      223.91      206.74     22.43 o
  10   7   5       20.52       36.55     15.62 o
  11   7   5        9.50        0.54     14.67 o
 -15   8   5        6.77        2.96     32.79 o
 -14   8   5      165.08      103.22     37.24 o
 -13   8   5      172.10      107.38     35.89 o
 -12   8   5       93.88      115.08     35.39 o
 -11   8   5       10.33       35.05     21.92 o
 -10   8   5       46.01       27.99     14.75 o
  -9   8   5      337.77      291.33     51.13 o
  -8   8   5      632.91      667.93     29.12 o
  -7   8   5      254.54      209.22     17.69 o
  -6   8   5     3003.24     2963.83     51.89 o
  -5   8   5      228.10      237.20      9.00 o
  -4   8   5       91.43       67.75      5.69 o
  -3   8   5      171.18      204.36      8.77 o
  -2   8   5      478.59      483.24     12.18 o
  -1   8   5        1.23       -1.70      3.77 o
   0   8   5       55.90       61.72      8.12 o
   1   8   5      537.75      483.42     14.97 o
   2   8   5     1399.75     1245.04     25.08 o
   3   8   5       14.06       10.64      5.36 o
   4   8   5      489.39      484.76     13.87 o
   5   8   5      379.77      397.19     54.67 o
   6   8   5      282.23      229.94     26.68 o
   7   8   5     1257.01     1097.06     51.53 o
   8   8   5      104.98      118.79     24.00 o
   9   8   5        6.49       18.50     30.12 o
  10   8   5       33.37       71.79     18.14 o
 -14   9   5       99.35      177.14     47.30 o
 -13   9   5       38.14       18.54     30.36 o
 -12   9   5      684.17      721.84     77.59 o
 -11   9   5       65.77       48.50     25.24 o
 -10   9   5      765.60      991.04     73.24 o
  -9   9   5     1364.30     1372.18    128.75 o
  -8   9   5        0.32       -9.63      9.63 o
  -7   9   5     1013.64     1062.63     49.47 o
  -6   9   5       70.02       65.66      8.24 o
  -5   9   5     1460.22     1342.94     22.13 o
  -4   9   5       29.08       22.31      5.09 o
  -3   9   5     7853.19     7418.12     83.38 o
  -2   9   5     1618.84     1492.81     24.21 o
  -1   9   5     2476.02     2384.96     36.07 o
   0   9   5     3164.50     3048.09     48.12 o
   1   9   5        9.93       -1.99      5.20 o
   2   9   5       27.00       19.63      6.28 o
   3   9   5      167.07      149.10     12.30 o
   4   9   5       90.80       97.93      7.64 o
   5   9   5      290.03      221.65     26.81 o
   6   9   5     1413.61     1419.49     58.72 o
   7   9   5      761.54      792.12     47.50 o
   8   9   5      114.54       91.75     23.26 o
   9   9   5      752.82      711.88     61.33 o
  10   9   5       19.28       19.72     15.51 o
 -13  10   5       11.26      -18.56     25.73 o
 -12  10   5       23.86        4.58     26.70 o
 -11  10   5       73.94       64.85     30.95 o
 -10  10   5      191.20      164.68     40.36 o
  -9  10   5      148.11      166.55     36.65 o
  -8  10   5       64.60       64.19     25.48 o
  -7  10   5       91.68       68.73     24.08 o
  -6  10   5      168.75      182.67     11.07 o
  -5  10   5       84.22       95.24     10.44 o
  -4  10   5        9.18       17.03      5.43 o
  -3  10   5       92.19       92.95     10.78 o
  -2  10   5       42.82       73.17      7.49 o
  -1  10   5        8.20       -0.39      5.12 o
   0  10   5        8.06       14.01      5.66 o
   1  10   5      306.54      298.65     14.38 o
   2  10   5     1153.65     1202.23     27.03 o
   3  10   5      704.06      728.44     31.00 o
   4  10   5       51.58       26.64      7.01 o
   5  10   5       72.76       83.09     21.01 o
   6  10   5      358.26      416.62     37.59 o
   7  10   5       45.68       16.40     19.45 o
   8  10   5      243.13      192.90     30.41 o
   9  10   5        0.10      -16.92     19.40 o
 -12  11   5       25.76      -11.06     28.72 o
 -11  11   5       58.75       18.03     29.73 o
 -10  11   5        3.32       45.22     29.12 o
  -9  11   5        8.70      -16.72     16.72 o
  -8  11   5      143.95      169.52     37.20 o
  -7  11   5        8.64        8.09     17.36 o
  -6  11   5      371.07      437.49     15.43 o
  -5  11   5        9.39        6.18      6.03 o
  -4  11   5      978.08     1023.34     24.81 o
  -3  11   5        0.24        4.50      6.04 o
  -2  11   5      230.74      245.54     16.66 o
  -1  11   5      321.67      332.23     14.43 o
   0  11   5      126.77       83.04      8.61 o
   1  11   5       45.02       35.93      7.12 o
   2  11   5      100.21       82.45     10.11 o
   3  11   5       83.42       77.23     17.08 o
   4  11   5       24.36       24.63     14.97 o
   5  11   5      316.18      368.66     61.96 o
   6  11   5       12.92        6.54     16.77 o
   7  11   5       15.95      -10.82     17.75 o
   8  11   5      197.78      236.27     33.96 o
 -11  12   5      139.96       99.66     39.17 o
 -10  12   5       62.68       42.06     31.67 o
  -9  12   5       60.54       -3.17     22.77 o
  -8  12   5      372.41      446.01     58.43 o
  -7  12   5       60.05       48.52     26.64 o
  -6  12   5      281.37      347.51     20.39 o
  -5  12   5       67.27       48.36      8.03 o
  -4  12   5        4.78       11.02      6.67 o
  -3  12   5       81.86       66.97      9.26 o
  -2  12   5      172.26      171.08     12.18 o
  -1  12   5      226.52      241.12     14.33 o
   0  12   5       96.19      117.90     10.99 o
   1  12   5      447.69      494.45     20.86 o
   2  12   5       96.14      112.27     11.62 o
   3  12   5        5.88        6.91      6.86 o
   4  12   5      695.63      717.14     25.69 o
   5  12   5        2.99      -11.59     16.21 o
   6  12   5       86.64      120.64     25.90 o
  -9  13   5       22.38       43.98     32.36 o
  -8  13   5      167.40      170.54     42.97 o
  -7  13   5      116.33      138.87     37.62 o
  -6  13   5      101.58       91.93     15.99 o
  -5  13   5        3.10       -6.42      6.86 o
  -4  13   5        0.18        3.83      7.27 o
  -3  13   5       13.46       19.59      8.97 o
  -2  13   5        1.41       -2.09      7.40 o
  -1  13   5      424.99      441.58     21.13 o
   0  13   5       98.18      101.36     16.28 o
   1  13   5      132.88      131.88     13.92 o
   2  13   5       83.27       73.94     12.18 o
   3  13   5       14.04       10.15      7.64 o
   4  13   5      158.09      175.22     18.16 o
   5  13   5       25.01       42.07     29.62 o
  -7  14   5       82.23       88.25     33.58 o
  -6  14   5        8.70       -8.39     10.93 o
  -5  14   5      435.85      487.33     18.63 o
  -4  14   5       94.08       82.67     10.75 o
  -3  14   5        2.58       15.80      8.76 o
  -2  14   5      225.38      217.36     15.08 o
  -1  14   5      478.35      488.97     21.29 o
   0  14   5      244.57      251.46     22.26 o
   1  14   5       63.15       74.74     12.42 o
   2  14   5       38.43       38.09      9.56 o
 -18   0   6        0.06       -8.18     18.21 o
 -17   0   6      970.71     1145.89    111.92 o
 -16   0   6        0.61       13.70     15.15 o
 -15   0   6      702.48      723.09     42.74 o
 -14   0   6       41.65       24.96     11.05 o
 -13   0   6       17.76       10.56      9.50 o
 -12   0   6     1673.02     1720.26     46.70 o
 -11   0   6       15.52       14.62     10.54 o
 -10   0   6      495.81      519.49     25.56 o
  -9   0   6      698.86      632.94     27.62 o
  -8   0   6     2469.16     2335.26     60.62 o
  -7   0   6     3004.70     3103.30    103.15 o
  -5   0   6    23640.37    24518.10    474.97 o
  -4   0   6    33330.43    36782.71    705.83 o
  -3   0   6      141.13      211.74     10.93 o
  -2   0   6     9459.70    11770.08    183.72 o
  -1   0   6     9994.98    10810.21    206.49 o
   0   0   6    15542.16    16794.58    317.80 o
   1   0   6      129.48       47.68      5.53 o
   2   0   6      277.74      444.73     25.41 o
   3   0   6     7066.33     6090.52    135.78 o
   4   0   6     6389.04     6672.95    150.22 o
   5   0   6       13.15        6.37      6.78 o
   6   0   6      587.95      604.21     34.79 o
   7   0   6      663.97      611.59     33.27 o
   8   0   6       76.11       84.42     28.30 o
   9   0   6       19.36       24.72     13.50 o
  10   0   6       67.70      111.64     29.81 o
  11   0   6      134.11      116.17     31.49 o
  12   0   6        0.16       47.43     26.24 o
 -18   1   6      124.45       98.32     22.45 o
 -17   1   6        0.20        8.67     12.22 o
 -16   1   6       66.36       65.23     13.73 o
 -15   1   6      295.62      253.04     17.71 o
 -14   1   6      127.69      144.77     13.47 o
 -13   1   6      334.94      277.84     15.21 o
 -12   1   6     3904.33     3733.30     56.60 o
 -11   1   6      319.75      312.86     17.82 o
 -10   1   6        1.40       -0.01      4.42 o
  -9   1   6      791.28      668.84     26.65 o
  -8   1   6      970.59      969.12     20.48 o
  -7   1   6       24.33       42.96      8.32 o
  -6   1   6     2382.83     2722.40     44.50 o
  -5   1   6     1962.25     2204.53     40.81 o
  -4   1   6      821.49      962.62     19.57 o
  -3   1   6    18656.14    20861.41    226.92 o
  -2   1   6     5194.06     5278.20     65.72 o
  -1   1   6     3140.99     3363.06     34.58 o
   0   1   6       83.87        6.23      4.77 o
   1   1   6      524.72      636.98     15.98 o
   2   1   6     2319.42     2068.68     44.22 o
   3   1   6      197.77      200.01     13.56 o
   4   1   6     1116.61      951.12     64.58 o
   5   1   6       21.13       38.76     10.53 o
   6   1   6      155.61      152.13     16.87 o
   7   1   6      817.02      834.84     31.96 o
   8   1   6       61.14       69.02     15.39 o
   9   1   6      198.12      191.07     27.73 o
  10   1   6       31.91       55.83     13.51 o
  11   1   6      220.72      238.21     27.87 o
  12   1   6      164.13      199.64     29.03 o
 -17   2   6        0.79        5.03     12.50 o
 -16   2   6      181.54      202.84     22.28 o
 -15   2   6       28.60       31.84      9.51 o
 -14   2   6       52.00       41.93     12.13 o
 -13   2   6      231.86      207.36     16.77 o
 -12   2   6       20.16       28.24      7.22 o
 -11   2   6     2602.29     2362.30     46.49 o
 -10   2   6        0.37        4.20      4.68 o
  -9   2   6       28.96       17.54      5.31 o
  -8   2   6     1725.64     2106.80     39.10 o
  -7   2   6        0.51        0.40      2.92 o
  -6   2   6      134.42       77.55      7.31 o
  -5   2   6       32.90       16.29      4.65 o
  -4   2   6     1475.07     1592.45     25.85 o
  -2   2   6     1520.56     1889.30     24.09 o
  -1   2   6     3603.90     3819.17     41.41 o
   0   2   6      177.51      253.00      6.07 o
   1   2   6     1200.69     1164.80     23.07 o
   2   2   6      625.02      599.15     12.96 o
   3   2   6      273.29      269.65     12.74 o
   4   2   6     1557.96     1506.67     48.76 o
   5   2   6     1676.19     1851.42     59.06 o
   6   2   6        1.72       -5.70     10.34 o
   7   2   6       12.82       21.55      9.89 o
   8   2   6        3.05        2.97      8.94 o
   9   2   6        0.22        0.70      9.20 o
  10   2   6      118.24      125.27     18.22 o
  11   2   6        8.04       18.63     13.02 o
  12   2   6      220.97      247.64     26.64 o
 -17   3   6       95.49      122.48     25.80 o
 -16   3   6       55.48       71.26     16.13 o
 -15   3   6       10.75       26.88     10.59 o
 -14   3   6      286.81      281.38     23.70 o
 -13   3   6      383.42      405.92     38.87 o
 -12   3   6     1378.33     1354.56     41.96 o
 -11   3   6        6.51        0.06      5.97 o
 -10   3   6      849.31      795.97     22.97 o
  -9   3   6     2691.81     2392.44     44.80 o
  -8   3   6       43.85       43.35      7.09 o
  -7   3   6     1258.85     1124.86     26.32 o
  -6   3   6      183.13      224.27     12.36 o
  -5   3   6       95.06      163.01      7.46 o
  -4   3   6     1370.88     1453.82     45.63 o
  -3   3   6     1508.04     1684.95     39.07 o
  -2   3   6      196.54      258.65      6.88 o
  -1   3   6      736.15      692.73     11.92 o
   0   3   6     6544.81     6234.89     70.93 o
   1   3   6      360.11      423.08     10.24 o
   2   3   6      345.54      217.83      7.61 o
   3   3   6      366.05      389.73      9.46 o
   4   3   6     1181.87     1138.99     41.87 o
   5   3   6        4.85        1.51      6.63 o
   6   3   6      432.37      451.23     29.93 o
   7   3   6      162.17      175.41     17.60 o
   8   3   6      653.36      634.16     31.40 o
   9   3   6      284.12      349.66     36.36 o
  10   3   6       12.88       25.91     13.22 o
  11   3   6       32.02       23.86     13.80 o
  12   3   6      114.91       75.97     24.54 o
 -17   4   6       61.00       45.57     22.12 o
 -16   4   6       59.94       84.76     22.16 o
 -15   4   6      814.11      972.66     39.84 o
 -14   4   6       17.13       22.15     11.44 o
 -13   4   6      343.02      321.74     27.08 o
 -12   4   6        3.63        7.91      8.65 o
 -11   4   6      299.07      266.42     19.63 o
 -10   4   6      160.66      156.71     14.27 o
  -9   4   6     2591.13     2499.46     66.34 o
  -8   4   6     1803.88     1756.77     38.41 o
  -7   4   6      502.54      450.41     14.03 o
  -6   4   6     6709.09     7487.12    110.35 o
  -5   4   6      845.27      972.41     16.50 o
  -4   4   6     2997.51     3219.87     43.23 o
  -3   4   6       21.03       12.29      2.16 o
  -2   4   6     4785.17     5081.48     58.99 o
  -1   4   6       56.82       63.74      4.42 o
   0   4   6     2645.22     2503.76     30.31 o
   1   4   6     2953.63     2541.68     61.67 o
   2   4   6      109.29      116.07      5.34 o
   3   4   6       81.78       83.83      4.51 o
   4   4   6      240.79      236.84     21.70 o
   5   4   6      752.73      702.35     27.29 o
   6   4   6        3.73        3.08      7.89 o
   7   4   6      613.92      538.85     27.42 o
   8   4   6      124.22      121.44     27.21 o
   9   4   6       58.57       97.54     17.14 o
  10   4   6       43.34       45.17     20.11 o
  11   4   6        5.21       22.87     14.16 o
  12   4   6      145.22      163.31     23.38 o
 -17   5   6      138.85      152.34     30.04 o
 -16   5   6       41.67        6.12     30.37 o
 -15   5   6      241.84      341.08     54.90 o
 -14   5   6       14.42        9.70     15.85 o
 -13   5   6     1155.23     1266.99     61.49 o
 -12   5   6       28.44       23.01     10.52 o
 -11   5   6      123.91      106.73     13.55 o
 -10   5   6      582.34      547.13     36.51 o
  -9   5   6      496.49      414.11     24.07 o
  -8   5   6      169.50      161.83     10.35 o
  -7   5   6       11.59       39.04      6.96 o
  -6   5   6     2237.15     2591.43     44.85 o
  -5   5   6        0.80        7.89      2.49 o
  -4   5   6     4140.45     4610.48     54.35 o
  -3   5   6      359.40      355.09      8.90 o
  -2   5   6        0.41       -2.10      2.46 o
  -1   5   6      525.23      540.79     10.87 o
   0   5   6      812.84      961.14     15.49 o
   1   5   6       43.33       45.33      4.59 o
   2   5   6     1083.52     1034.10     17.46 o
   3   5   6      721.98      667.93     18.40 o
   4   5   6        4.73        0.58      9.89 o
   5   5   6       16.82       11.63     11.21 o
   6   5   6      451.99      373.61     24.55 o
   7   5   6      399.25      410.57     26.81 o
   8   5   6       33.62       51.25     15.22 o
   9   5   6      234.11      233.74     23.72 o
  10   5   6      511.23      526.21     35.19 o
  11   5   6        0.01       14.75     14.08 o
  12   5   6      183.51      205.83     50.30 o
 -16   6   6        2.21       -6.55     25.17 o
 -15   6   6        5.81       -0.19     26.48 o
 -14   6   6      425.38      433.33    117.24 o
 -13   6   6        0.12        9.09     15.15 o
 -12   6   6       42.36       19.94     14.63 o
 -11   6   6      206.98      178.19     17.77 o
 -10   6   6       19.64       10.05      9.31 o
  -9   6   6     1314.47     1096.96     34.30 o
  -8   6   6      979.84      914.86     29.52 o
  -7   6   6     1031.14      976.39     35.13 o
  -6   6   6      142.21      127.53     11.65 o
  -5   6   6     2343.38     2396.97     31.62 o
  -4   6   6      505.08      502.73     10.58 o
  -3   6   6      163.73      179.16      6.99 o
  -2   6   6        0.09       15.47      3.44 o
  -1   6   6       47.74       43.69      4.31 o
   0   6   6      577.51      675.19     16.72 o
   1   6   6       94.91      103.86      8.82 o
   2   6   6     3402.85     3341.73     48.62 o
   3   6   6       92.57       90.40      6.88 o
   4   6   6     1197.17     1134.02     28.56 o
   5   6   6      121.11      146.11     20.61 o
   6   6   6       40.75       52.79     16.01 o
   7   6   6       29.94       20.96     10.56 o
   8   6   6       30.94       13.19     11.97 o
   9   6   6        6.23        6.75     12.12 o
  10   6   6      363.41      348.08     45.77 o
  11   6   6      250.56      265.67     27.85 o
 -16   7   6       20.89       50.82     36.09 o
 -15   7   6        4.01       19.76     28.98 o
 -14   7   6        3.42        1.67     23.68 o
 -13   7   6      137.91      142.12     26.50 o
 -12   7   6      494.07      365.11     45.16 o
 -11   7   6      243.97      257.30     60.41 o
 -10   7   6     1310.37     1278.00     54.72 o
  -9   7   6        0.08        9.66      9.55 o
  -8   7   6      925.62      953.80     32.01 o
  -7   7   6       58.62       22.72      8.32 o
  -6   7   6      108.60      117.28     11.10 o
  -5   7   6       57.53       74.43      5.30 o
  -4   7   6     1300.86     1162.22     20.42 o
  -3   7   6       95.18      120.11      7.29 o
  -2   7   6      813.76      782.06     14.97 o
  -1   7   6      731.95      780.96     15.04 o
   0   7   6        2.82        0.97      3.98 o
   1   7   6     1801.27     1740.18     47.58 o
   2   7   6        3.73       10.24      5.10 o
   3   7   6       56.47       52.40      6.95 o
   4   7   6        5.44        1.33      6.68 o
   5   7   6      109.99      116.07     19.63 o
   6   7   6       97.27      105.18     19.86 o
   7   7   6      384.59      424.90     35.65 o
   8   7   6       56.52       41.10     14.21 o
   9   7   6        8.00      -10.58     10.58 o
  10   7   6      305.89      309.66     29.46 o
  11   7   6      110.21      134.07     29.80 o
 -15   8   6        3.78        6.12     31.89 o
 -14   8   6      122.11      148.18     41.88 o
 -13   8   6      133.98      164.69     41.69 o
 -12   8   6       11.61       32.28     16.94 o
 -11   8   6      112.33      105.37     22.21 o
 -10   8   6       47.97       31.06     15.09 o
  -9   8   6       32.15       33.20     15.10 o
  -8   8   6       59.03       19.85     12.57 o
  -7   8   6      164.85      141.58     33.24 o
  -6   8   6      574.80      606.03     13.88 o
  -5   8   6      531.28      512.04     12.27 o
  -4   8   6        7.06        6.44      3.93 o
  -3   8   6       16.64       19.18      4.49 o
  -2   8   6       47.20       49.20      5.43 o
  -1   8   6       12.72       10.13      4.75 o
   0   8   6      212.65      207.12     10.04 o
   1   8   6        3.89        0.47      4.65 o
   2   8   6      517.95      524.53     15.92 o
   3   8   6      160.53      154.68     10.60 o
   4   8   6      510.32      514.98     20.94 o
   5   8   6      167.14      163.59     23.24 o
   6   8   6      301.05      260.04     75.75 o
   7   8   6      467.42      454.91     54.76 o
   8   8   6        1.63        5.81     17.63 o
   9   8   6       10.38       -8.74     13.77 o
  10   8   6       34.05       37.84     17.38 o
 -14   9   6       20.92       13.50     30.33 o
 -13   9   6        7.86       51.71     31.24 o
 -12   9   6       36.92       50.03     27.89 o
 -11   9   6      121.67       75.31     20.83 o
 -10   9   6      434.27      399.37     36.72 o
  -9   9   6      115.69      162.39     35.91 o
  -8   9   6        6.98       13.08     12.61 o
  -7   9   6        0.02       -9.76      9.76 o
  -6   9   6      238.28      259.20     11.35 o
  -5   9   6      190.72      230.87     18.83 o
  -4   9   6       30.53       49.96      5.92 o
  -3   9   6        0.26       -4.72      4.72 o
  -2   9   6      422.09      431.54     14.03 o
  -1   9   6     1000.37      883.14     19.32 o
   0   9   6     1502.60     1479.07     26.50 o
   1   9   6      131.75      111.34      8.51 o
   2   9   6      719.73      683.90     17.05 o
   3   9   6       90.88       82.26     18.57 o
   4   9   6      155.04      162.86     13.79 o
   5   9   6      302.75      300.93     31.18 o
   6   9   6        7.70       26.09     16.99 o
   7   9   6        6.97       21.38     18.28 o
   8   9   6       11.38        1.21     22.62 o
   9   9   6       47.84       22.55     26.68 o
 -13  10   6       30.34      -10.33     23.91 o
 -12  10   6       30.47       50.15     28.88 o
 -11  10   6      170.88      154.92     39.81 o
 -10  10   6      192.43      225.70     41.52 o
  -9  10   6        7.42        0.39     20.34 o
  -8  10   6      312.11      305.88     31.30 o
  -7  10   6       97.83      108.99     14.96 o
  -6  10   6       46.19       45.46      9.08 o
  -5  10   6      157.48      107.82      8.17 o
  -4  10   6        8.22        6.53      5.45 o
  -3  10   6      145.30      144.58     10.17 o
  -2  10   6       26.76       15.75      5.90 o
  -1  10   6      562.81      519.27     15.89 o
   0  10   6       77.44       80.14      8.03 o
   1  10   6      125.98      106.28      8.74 o
   2  10   6      105.40       60.38      7.57 o
   3  10   6       99.61       96.83     15.90 o
   4  10   6        8.01        9.60      9.03 o
   5  10   6        4.38       -9.41     14.90 o
   6  10   6       65.23       69.84     43.58 o
   7  10   6        2.75       -4.18     16.22 o
   8  10   6       21.89       13.80     27.11 o
 -12  11   6      130.24      212.02     49.07 o
 -11  11   6        0.33      -23.04     23.04 o
 -10  11   6      159.64      204.13     42.34 o
  -9  11   6        1.61        5.16     22.32 o
  -8  11   6      197.16      228.25     41.44 o
  -7  11   6        2.02       14.31     19.11 o
  -6  11   6       14.33        4.03      6.96 o
  -5  11   6       56.40       53.42      7.77 o
  -4  11   6       63.49       72.28      8.59 o
  -3  11   6        2.83        3.94      5.91 o
  -2  11   6      203.74      199.53     12.57 o
  -1  11   6      285.08      295.48     14.73 o
   0  11   6        0.27       -4.18      5.50 o
   1  11   6      181.06      160.85     10.92 o
   2  11   6      173.52      177.55     13.12 o
   3  11   6       71.77       51.12     10.56 o
   4  11   6       75.21       76.65     20.39 o
   5  11   6       11.57       -5.36     16.91 o
   6  11   6      181.52      133.90     32.95 o
   7  11   6       77.16       69.17     31.37 o
 -11  12   6       89.98       68.75     38.98 o
 -10  12   6       18.34       19.73     27.58 o
  -9  12   6       32.01      -10.91     22.89 o
  -8  12   6      260.06      356.87     51.24 o
  -7  12   6      108.46      169.77     36.93 o
  -6  12   6      401.76      448.68     16.24 o
  -5  12   6        5.31        8.26      6.55 o
  -4  12   6      365.77      368.45     16.22 o
  -3  12   6      502.59      542.54     20.65 o
  -2  12   6      181.88      209.39     13.44 o
  -1  12   6       12.28       17.12      7.77 o
   0  12   6       15.54       20.71      7.75 o
   1  12   6       56.51       58.37      9.26 o
   2  12   6      106.73      100.33     12.81 o
   3  12   6      750.78      897.95     34.50 o
   4  12   6      183.18      177.88     17.46 o
   5  12   6       37.87        1.58     27.48 o
   6  12   6      269.57      203.53     31.65 o
  -9  13   6       88.75      116.59     38.79 o
  -8  13   6        0.35        3.81     26.21 o
  -7  13   6       92.52      128.03     35.41 o
  -6  13   6      287.61      301.66     20.26 o
  -5  13   6      282.98      323.27     15.63 o
  -4  13   6      108.24      135.85     16.59 o
  -3  13   6      330.37      384.29     18.09 o
  -2  13   6      188.85      208.75     13.85 o
  -1  13   6        6.01        4.90      7.62 o
   0  13   6       65.93       64.41     10.19 o
   1  13   6        0.62       -1.30      8.69 o
   2  13   6       73.27       78.91     12.60 o
   3  13   6      212.29      202.29     13.90 o
   4  13   6       42.76       32.68     18.37 o
  -7  14   6       59.45       41.36     30.87 o
  -6  14   6       44.68       31.00     15.43 o
  -5  14   6       10.45       18.00      8.27 o
  -4  14   6       78.33       85.63     11.23 o
  -3  14   6        7.27        8.01      8.82 o
  -2  14   6       22.33       20.07      9.08 o
  -1  14   6      174.24      205.73     15.18 o
   0  14   6       94.75      140.74     15.15 o
   1  14   6        0.02       -5.46     10.15 o
   2  14   6        4.94        1.91      8.30 o
 -18   1   7      239.55      294.92     25.14 o
 -17   1   7       34.28       62.26     15.69 o
 -16   1   7       45.09       65.92     11.57 o
 -15   1   7      410.86      420.90     22.09 o
 -14   1   7      100.36       72.29      9.62 o
 -13   1   7       84.04      100.77     11.47 o
 -12   1   7       21.96       28.28      7.35 o
 -11   1   7     1225.23     1140.73     26.44 o
 -10   1   7     1765.21     1811.03     33.80 o
  -9   1   7      144.96      131.84      8.67 o
  -8   1   7     2400.68     2542.23     44.59 o
  -7   1   7       83.03       36.37      6.95 o
  -6   1   7     1542.50     1594.40     32.98 o
  -5   1   7       97.98       50.33      5.60 o
  -4   1   7      234.36      410.73      7.70 o
  -3   1   7      154.97      158.65     10.47 o
  -2   1   7    16770.35    18607.82    186.21 o
  -1   1   7      927.82      853.01     16.28 o
   0   1   7      358.08      362.75      8.50 o
   1   1   7     8335.25     9070.92    113.95 o
   2   1   7     1139.36     1253.32     21.51 o
   3   1   7     1361.30     1458.80     37.38 o
   4   1   7      255.57      294.99     23.10 o
   5   1   7      186.19      174.90     15.59 o
   6   1   7      473.27      470.55     26.81 o
   7   1   7     1621.12     1541.29     46.53 o
   8   1   7      789.55      785.40     33.80 o
   9   1   7      114.01      136.28     18.20 o
  10   1   7      450.51      460.69     32.36 o
  11   1   7        9.67       44.59     17.72 o
  12   1   7       99.98       96.01     35.37 o
 -18   2   7        0.30       15.64     18.98 o
 -17   2   7        0.14        7.13     12.34 o
 -16   2   7      220.52      282.51     21.63 o
 -15   2   7      193.71      188.32     15.79 o
 -14   2   7        1.41        1.19      7.19 o
 -13   2   7      520.61      565.30     34.62 o
 -12   2   7     1098.49     1009.89     25.78 o
 -11   2   7      337.10      353.96     15.95 o
 -10   2   7      360.15      382.40     16.69 o
  -9   2   7       48.56      123.19      8.37 o
  -8   2   7      534.15      691.81     16.09 o
  -7   2   7     2372.20     2209.20     38.07 o
  -6   2   7       97.87      185.26      7.61 o
  -5   2   7       11.21       11.46      7.33 o
  -4   2   7        0.24        5.98      4.61 o
  -3   2   7        0.07       -1.65      1.65 o
  -2   2   7      645.05      707.79     15.43 o
  -1   2   7      485.69      375.84      8.58 o
   0   2   7      332.55      290.47      7.26 o
   1   2   7     1039.22      951.38     14.78 o
   2   2   7     1299.74     1310.50     22.48 o
   3   2   7      195.59      214.26      8.28 o
   4   2   7       19.51       13.26      5.25 o
   5   2   7      145.97      123.73     17.08 o
   6   2   7      362.57      338.64     22.85 o
   7   2   7       94.88      101.23     14.41 o
   8   2   7      168.21      179.25     24.29 o
   9   2   7      152.86      148.79     18.93 o
  10   2   7        3.91       25.49     14.24 o
  11   2   7       63.17       64.05     17.08 o
  12   2   7       13.69       19.34     16.45 o
 -18   3   7      209.74      241.28     34.79 o
 -17   3   7        5.91        7.61     16.42 o
 -16   3   7       81.54       90.07     17.56 o
 -15   3   7       25.66       26.90     10.48 o
 -14   3   7        6.94        6.95      9.82 o
 -13   3   7        0.26       -0.25      9.97 o
 -12   3   7      898.11      880.16     31.99 o
 -11   3   7      411.83      329.82     16.61 o
 -10   3   7     1337.27     1402.39     31.87 o
  -9   3   7      302.57      279.89     13.33 o
  -8   3   7      567.27      594.45     19.61 o
  -7   3   7      121.44       84.08     10.73 o
  -6   3   7     1370.80     1559.32     43.77 o
  -5   3   7     1995.02     1646.97    114.32 o
  -4   3   7       16.10        1.63      3.27 o
  -3   3   7     3497.20     3595.26     49.15 o
  -2   3   7     5373.28     5230.90     56.30 o
  -1   3   7      856.07      824.80     13.04 o
   0   3   7      987.52     1131.75     16.48 o
   1   3   7     1183.38     1302.80     18.83 o
   2   3   7       12.77       23.18      3.41 o
   3   3   7      258.13      299.23      9.40 o
   4   3   7      212.71      219.35     20.82 o
   5   3   7      377.15      388.86     23.39 o
   6   3   7      282.90      277.27     21.16 o
   7   3   7      221.04      201.79     27.39 o
   8   3   7       40.91       32.87     11.50 o
   9   3   7       20.87       18.13     11.70 o
  10   3   7       87.11       67.99     15.68 o
  11   3   7        0.31       12.27     17.78 o
  12   3   7       35.40       42.99     17.67 o
 -17   4   7      227.09      199.77     32.14 o
 -16   4   7        1.37       -4.20     13.46 o
 -15   4   7        2.68        8.97     15.69 o
 -14   4   7       22.78       16.67     10.41 o
 -13   4   7        2.82       22.38     12.43 o
 -12   4   7       69.74       74.39     12.14 o
 -11   4   7        1.75       -3.10      9.63 o
 -10   4   7      147.49      160.09     11.39 o
  -9   4   7      223.42      215.81     28.13 o
  -8   4   7       53.96       40.85      7.08 o
  -7   4   7     4511.13     4601.47     84.65 o
  -6   4   7      795.30      683.02     25.13 o
  -5   4   7      873.48      809.61     13.48 o
  -4   4   7     1827.17     2048.45     29.62 o
  -3   4   7        0.36       -2.46      2.46 o
  -2   4   7      683.81      728.59     12.41 o
  -1   4   7     2450.05     2509.50     49.36 o
   0   4   7      389.04      405.93      9.79 o
   1   4   7      617.31      742.09     15.20 o
   2   4   7      785.61      766.92     13.95 o
   3   4   7        1.66        5.45      3.04 o
   4   4   7       70.44       63.26     10.83 o
   5   4   7      487.50      461.33     30.65 o
   6   4   7       38.71       31.36     10.93 o
   7   4   7        0.02       11.92     10.24 o
   8   4   7        0.05        2.09      9.77 o
   9   4   7       50.04       48.13     15.23 o
  10   4   7        2.55        5.90     12.56 o
  11   4   7        0.68       24.67     18.24 o
 -17   5   7       27.57       23.79     20.25 o
 -16   5   7       45.07       86.59     35.22 o
 -15   5   7       11.46       14.05     17.55 o
 -14   5   7       82.24       38.45     22.20 o
 -13   5   7        3.52       -4.50     12.30 o
 -12   5   7      401.35      382.57     30.60 o
 -11   5   7      249.62      241.87     18.52 o
 -10   5   7      653.73      618.60     32.12 o
  -9   5   7       68.43       99.24     12.97 o
  -8   5   7       35.54       37.88      6.32 o
  -7   5   7      576.58      515.28     18.93 o
  -6   5   7       88.35      105.71      8.90 o
  -5   5   7      115.47      168.41      8.51 o
  -4   5   7     1312.06     1278.21     31.94 o
  -3   5   7      964.13      933.97     15.87 o
  -2   5   7       25.90       45.73      4.21 o
  -1   5   7     2869.19     3173.80     51.78 o
   0   5   7     1999.04     2243.44     28.94 o
   1   5   7      200.55      224.19      9.73 o
   2   5   7      163.59      127.00      8.59 o
   3   5   7      447.41      452.68     14.67 o
   4   5   7      217.58      181.68     21.83 o
   5   5   7      310.66      314.85     29.08 o
   6   5   7      307.81      337.94     26.10 o
   7   5   7        8.53       16.86     10.57 o
   8   5   7      336.96      342.22     26.98 o
   9   5   7      182.80      191.99     22.29 o
  10   5   7     1681.47     1631.22     56.06 o
  11   5   7       14.53        4.30     14.54 o
 -17   6   7      291.09      427.67     68.15 o
 -16   6   7       48.04       37.50     31.68 o
 -15   6   7      754.80      849.04     59.54 o
 -14   6   7      417.95      476.72     62.06 o
 -13   6   7      376.59      322.90     34.61 o
 -12   6   7      111.29      102.17     20.88 o
 -11   6   7      112.03       98.45     18.94 o
 -10   6   7     1208.31     1137.15     49.08 o
  -9   6   7     1376.39     1494.57     40.84 o
  -8   6   7     2079.08     2092.67     66.58 o
  -7   6   7       23.80       14.79      4.93 o
  -6   6   7     3043.68     2892.08     46.09 o
  -5   6   7        1.63       -1.58      2.42 o
  -4   6   7        5.65        3.99      3.32 o
  -3   6   7      509.87      356.30      9.30 o
  -2   6   7      188.51      209.69      8.57 o
  -1   6   7       34.98       15.27      3.63 o
   0   6   7        4.51        3.45      3.50 o
   1   6   7     3501.60     3438.26     57.61 o
   2   6   7      303.99      257.53     13.44 o
   3   6   7      757.18      710.79     16.46 o
   4   6   7        8.35        6.95      7.40 o
   5   6   7      266.01      234.38     34.47 o
   6   6   7      150.50      157.43     20.72 o
   7   6   7      188.07      195.33     20.47 o
   8   6   7      290.51      318.86     26.62 o
   9   6   7        3.22        1.47     12.08 o
  10   6   7      727.66      873.84     42.68 o
  11   6   7       12.17        9.79     15.79 o
 -16   7   7       14.61      -12.56     32.05 o
 -15   7   7      279.56      278.78     54.72 o
 -14   7   7      781.42      844.58     54.20 o
 -13   7   7      276.94      269.87     45.64 o
 -12   7   7       27.64       28.00     15.13 o
 -11   7   7     1071.11     1097.49     52.31 o
 -10   7   7      115.19       86.38     39.76 o
  -9   7   7     2479.90     2349.19     75.55 o
  -8   7   7      191.52      137.07     19.46 o
  -7   7   7      238.81      243.24     16.38 o
  -6   7   7      933.95      970.47     16.14 o
  -5   7   7     1600.69     1654.00     24.92 o
  -4   7   7      107.25      108.55      8.88 o
  -3   7   7       76.27       79.10      5.70 o
  -2   7   7      622.02      635.02     13.53 o
  -1   7   7      662.90      641.93     17.49 o
   0   7   7       34.75       29.71      6.61 o
   1   7   7      619.04      612.66     19.35 o
   2   7   7     1249.00     1192.95     22.01 o
   3   7   7      106.55      117.15      8.71 o
   4   7   7      148.69      197.25     12.66 o
   5   7   7     1095.63      930.04     44.34 o
   6   7   7      231.26      225.08     26.89 o
   7   7   7       11.79       -5.12     10.57 o
   8   7   7        4.98        8.91     12.91 o
   9   7   7       22.94       30.92     14.91 o
  10   7   7       21.92       -4.88     14.20 o
 -15   8   7        0.00       25.90     30.78 o
 -14   8   7       93.04      118.79     40.29 o
 -13   8   7       16.31       -8.30     30.10 o
 -12   8   7      195.25      206.85     28.67 o
 -11   8   7       43.36       29.31     15.69 o
 -10   8   7       65.66       49.64     17.09 o
  -9   8   7       51.96       63.04     17.55 o
  -8   8   7      194.72      222.90     24.81 o
  -7   8   7       17.38       10.45     10.54 o
  -6   8   7     1313.07     1286.85     26.06 o
  -5   8   7     2295.70     2294.49     31.15 o
  -4   8   7     1464.62     1388.66     24.76 o
  -3   8   7       39.34       37.15      5.24 o
  -2   8   7      685.95      697.14     15.03 o
  -1   8   7      494.75      507.04     14.19 o
   0   8   7      472.20      451.64     13.85 o
   1   8   7        9.32        1.99      4.99 o
   2   8   7      963.79      943.25     24.36 o
   3   8   7      566.78      507.20     16.59 o
   4   8   7      217.96      239.17     14.87 o
   5   8   7       52.78       54.59     16.42 o
   6   8   7      212.72      232.09     28.43 o
   7   8   7      113.72      113.60     30.37 o
   8   8   7       25.89       32.64     15.82 o
   9   8   7      100.71       68.85     18.52 o
 -15   9   7       94.00      117.67     45.35 o
 -14   9   7        2.78        8.06     31.20 o
 -13   9   7        0.17       10.18     25.21 o
 -12   9   7       18.56       -6.11     15.42 o
 -11   9   7        8.66        9.52     15.42 o
 -10   9   7      169.19      214.11     38.02 o
  -9   9   7       16.82       19.96     20.51 o
  -8   9   7        0.15      -10.64     10.64 o
  -7   9   7      577.01      568.56     24.99 o
  -6   9   7        1.06       -2.82      4.44 o
  -5   9   7      256.24      283.42     11.55 o
  -4   9   7        2.19        1.96      4.91 o
  -3   9   7       77.56       91.98      7.17 o
  -2   9   7        0.38        2.80      4.82 o
  -1   9   7       14.99       12.19      5.40 o
   0   9   7      556.21      552.79     21.91 o
   1   9   7      218.49      204.04     10.96 o
   2   9   7     1452.80     1515.62     27.29 o
   3   9   7      218.12      205.66     14.09 o
   4   9   7      834.35      825.86     26.80 o
   5   9   7        3.45       -0.30     14.78 o
   6   9   7       11.82       11.26     23.08 o
   7   9   7        2.30      -15.78     15.78 o
   8   9   7      116.76       67.63     18.34 o
   9   9   7       25.99       38.68     17.33 o
 -14  10   7       71.28      153.20     44.61 o
 -13  10   7      379.64      477.92     66.89 o
 -12  10   7      352.17      251.75     48.77 o
 -11  10   7       73.13       56.57     28.79 o
 -10  10   7       35.78       33.44     16.73 o
  -9  10   7       28.52       26.94     15.95 o
  -8  10   7      226.42      175.98     57.73 o
  -7  10   7       22.85       23.97      7.58 o
  -6  10   7      543.81      517.76     16.87 o
  -5  10   7      437.75      387.35     13.76 o
  -4  10   7       24.67       17.75      6.04 o
  -3  10   7      760.90      703.76     19.32 o
  -2  10   7       23.93       22.02      6.66 o
  -1  10   7      469.11      467.85     15.28 o
   0  10   7      111.11      110.17      8.97 o
   1  10   7        5.81       -1.76      5.56 o
   2  10   7      143.58      111.41     13.22 o
   3  10   7       56.39       51.86     10.12 o
   4  10   7       38.70       38.59     14.64 o
   5  10   7       88.98       85.68     22.38 o
   6  10   7       53.98      117.65     38.89 o
   7  10   7       20.52       21.08     19.45 o
   8  10   7       18.00       19.70     24.78 o
 -13  11   7      564.48      519.84     73.25 o
 -12  11   7        7.86       14.58     27.94 o
 -11  11   7      243.41      155.55     41.01 o
 -10  11   7      217.69      241.80     45.45 o
  -9  11   7      267.61      321.96     49.05 o
  -8  11   7       13.48       41.69     23.04 o
  -7  11   7        4.70       -4.65      6.84 o
  -6  11   7       16.55       16.75      8.45 o
  -5  11   7        0.12        2.34      5.95 o
  -4  11   7      476.34      461.80     16.75 o
  -3  11   7      209.07      208.64     14.71 o
  -2  11   7      201.65      199.25     12.65 o
  -1  11   7       94.10      111.16     15.08 o
   0  11   7       13.24        1.85      6.50 o
   1  11   7       72.55       79.48      9.37 o
   2  11   7       17.82       28.44      7.45 o
   3  11   7      112.44      104.75     12.64 o
   4  11   7       24.48       38.77     10.71 o
   5  11   7      242.38      266.02     32.68 o
   6  11   7       22.36       25.41     20.70 o
   7  11   7       26.18       20.42     21.68 o
 -11  12   7       46.52       -4.00     28.63 o
 -10  12   7      458.15      466.95     64.48 o
  -9  12   7       41.19       -4.35     24.26 o
  -8  12   7      303.21      363.37     52.47 o
  -7  12   7        5.85        1.10      8.80 o
  -6  12   7      598.25      617.77     19.56 o
  -5  12   7       37.37       41.19      8.06 o
  -4  12   7       78.70       69.64      9.24 o
  -3  12   7      302.63      293.03     18.01 o
  -2  12   7        3.46       -0.91      6.88 o
  -1  12   7      319.16      303.92     16.13 o
   0  12   7        3.28       -5.53      6.97 o
   1  12   7      403.28      456.96     18.37 o
   2  12   7        8.50        8.30      9.07 o
   3  12   7      272.69      292.20     15.33 o
   4  12   7      126.68      124.90     34.64 o
   5  12   7       11.80      -11.56     26.35 o
  -9  13   7       14.51       11.20     28.53 o
  -8  13   7        1.00      -20.57     20.57 o
  -7  13   7       90.06       47.29     26.67 o
  -6  13   7       22.15        5.39     10.12 o
  -5  13   7      165.88      164.77     12.05 o
  -4  13   7       40.63       24.11      9.57 o
  -3  13   7       13.86        3.40      8.16 o
  -2  13   7       46.64       44.29      9.34 o
  -1  13   7       59.39       57.43     10.49 o
   0  13   7       16.52       12.50      8.21 o
   1  13   7        3.58       -4.95      9.29 o
   2  13   7      105.46      108.39     13.82 o
   3  13   7       21.24        5.80     10.31 o
  -7  14   7      137.20      152.64     42.71 o
  -6  14   7      215.59      252.43     21.03 o
  -5  14   7      408.29      487.33     22.74 o
  -4  14   7      487.20      574.68     21.37 o
  -3  14   7       62.10       54.99     10.55 o
  -2  14   7      280.60      307.86     20.75 o
  -1  14   7      102.16       91.06     11.86 o
   0  14   7        3.01        2.95     10.29 o
   1  14   7       10.25       11.25     10.77 o
 -18   0   8      276.80      328.75     36.09 o
 -17   0   8       99.22       72.31     20.89 o
 -16   0   8      232.31      235.85     22.86 o
 -15   0   8      690.30      762.95     32.69 o
 -14   0   8      321.41      334.48     38.64 o
 -13   0   8     1145.90     1003.24     34.39 o
 -12   0   8        0.51       -6.45      7.22 o
 -11   0   8      200.08      255.93     22.01 o
 -10   0   8     1142.67     1201.34     40.94 o
  -9   0   8       62.45       51.53      9.74 o
  -7   0   8      892.06     1318.95     36.85 o
  -6   0   8     2704.19     2740.39     62.51 o
  -3   0   8     2027.18     2003.79     36.67 o
  -2   0   8    13485.37    15509.63    207.86 o
  -1   0   8     6909.04     9656.35    181.10 o
   0   0   8     1849.58     1998.28     37.87 o
   1   0   8    14420.71    14967.90    231.78 o
   2   0   8      550.16      596.55     27.54 o
   3   0   8     2531.47     2578.46     97.11 o
   4   0   8      868.18      809.01     47.96 o
   5   0   8     3979.17     3876.49    141.69 o
   6   0   8       93.25       66.97     20.43 o
   7   0   8       64.67       38.40     20.17 o
   8   0   8       85.85      124.57     27.82 o
   9   0   8       80.01       82.10     28.70 o
  10   0   8       13.64        7.35     20.23 o
  11   0   8      268.99      283.94     46.12 o
 -18   1   8       42.25       34.13     20.14 o
 -17   1   8       13.23        4.49      9.86 o
 -16   1   8        6.60       -0.31      7.95 o
 -15   1   8       84.29       53.56     10.24 o
 -14   1   8        0.54       -1.51      5.98 o
 -13   1   8      625.40      631.45     21.14 o
 -12   1   8      529.35      563.97     18.78 o
 -11   1   8      158.12      141.10     10.32 o
 -10   1   8     2605.29     2533.74     42.52 o
  -9   1   8      106.31      175.90      9.53 o
  -8   1   8      438.87      400.80     17.03 o
  -7   1   8     1054.87     1573.52     39.24 o
  -6   1   8     4489.35     5084.69     87.00 o
  -3   1   8     2480.44     2653.74     35.70 o
  -2   1   8     2954.94     3206.72     35.97 o
  -1   1   8     6284.77     6648.98     70.25 o
   0   1   8     3116.95     3197.79     37.20 o
   1   1   8     2904.40     3410.85     39.78 o
   2   1   8      594.01      791.41     15.00 o
   3   1   8      354.24      450.52     30.68 o
   4   1   8      270.69      174.49     16.13 o
   5   1   8       72.13       70.19     11.76 o
   6   1   8      297.44      257.62     20.56 o
   7   1   8       15.53       17.98     10.16 o
   8   1   8      158.67      142.24     17.97 o
   9   1   8     1028.06     1225.14     54.84 o
  10   1   8      268.25      232.37     37.84 o
  11   1   8       17.80       -2.80     14.34 o
 -18   2   8      205.38      242.13     37.71 o
 -17   2   8        2.66       15.08     12.91 o
 -16   2   8       84.70       93.97     12.64 o
 -15   2   8        0.75       -7.14      7.14 o
 -14   2   8        1.51       -0.02      7.50 o
 -13   2   8       93.34      105.39     10.34 o
 -12   2   8     1067.86     1106.55     26.85 o
 -11   2   8      229.40      193.29     11.83 o
 -10   2   8      123.87      185.81     10.67 o
  -9   2   8       33.66       22.71      7.91 o
  -8   2   8     1446.56     1514.57     26.30 o
  -7   2   8      374.85      252.66      8.27 o
  -6   2   8      703.77      796.25     15.73 o
  -4   2   8      446.51      396.64     19.49 o
  -3   2   8      387.85      437.07     10.13 o
  -2   2   8       21.92       20.42      2.63 o
  -1   2   8     1484.25     1663.61     20.26 o
   0   2   8        0.97       15.53      3.15 o
   1   2   8      915.76      826.28     13.88 o
   2   2   8      145.44      136.88      7.45 o
   3   2   8      251.46      241.36     19.01 o
   4   2   8      539.16      473.75     22.35 o
   5   2   8      408.13      450.07     41.40 o
   6   2   8     1261.09     1192.29     39.64 o
   7   2   8      161.55      159.85     21.97 o
   8   2   8       55.03       56.94     13.28 o
   9   2   8       19.23       16.52     12.20 o
  10   2   8       55.46       71.58     17.18 o
  11   2   8        2.81       16.08     22.97 o
 -18   3   8        4.70       -2.83     17.54 o
 -17   3   8       57.95       98.39     19.31 o
 -16   3   8       12.64       -1.44     12.26 o
 -15   3   8       43.58       49.79     14.93 o
 -14   3   8        0.43       -7.30      8.45 o
 -13   3   8     1167.55     1190.64     38.78 o
 -12   3   8       15.17       20.92     17.27 o
 -11   3   8     2806.36     2604.00     50.46 o
 -10   3   8      317.67      342.06     15.50 o
  -9   3   8       43.12       48.92      7.90 o
  -8   3   8      285.52      370.22     18.11 o
  -7   3   8     2223.87     2349.46     40.32 o
  -6   3   8       10.55       11.38      4.91 o
  -5   3   8     1240.49     1513.15     23.61 o
  -4   3   8     4326.02     5000.40     64.63 o
  -3   3   8      142.10      167.84      5.03 o
  -2   3   8     5009.40     5405.13     54.85 o
  -1   3   8     3915.40     3959.21     42.01 o
   0   3   8      414.71      389.76      8.51 o
   1   3   8       55.60       51.36      4.02 o
   2   3   8       16.05        6.16      3.07 o
   3   3   8      107.68      120.24      6.71 o
   4   3   8        0.23       -4.24      6.87 o
   5   3   8     1146.42      982.67     53.74 o
   6   3   8      116.41       94.74     18.38 o
   7   3   8       26.74       23.36     11.36 o
   8   3   8      360.61      398.84     28.28 o
   9   3   8      169.97      202.52     22.36 o
  10   3   8        1.67       14.98     12.85 o
  11   3   8        0.35        0.24     14.64 o
 -18   4   8        4.00       -7.34     28.61 o
 -17   4   8       25.43       45.41     16.91 o
 -16   4   8      256.52      291.07     35.24 o
 -15   4   8      252.74      260.73     32.71 o
 -14   4   8       25.90       47.87     17.70 o
 -13   4   8      753.13      826.40     35.79 o
 -12   4   8       81.12       59.46     11.09 o
 -11   4   8      788.41      751.61     27.23 o
 -10   4   8        5.03        1.69      5.24 o
  -9   4   8      213.06      244.94     13.35 o
  -8   4   8      227.38      260.47     11.52 o
  -7   4   8      503.13      722.15     21.81 o
  -6   4   8     1509.12     1544.79     28.41 o
  -5   4   8      208.02      188.40      7.87 o
  -4   4   8     2924.15     2856.88     36.25 o
  -3   4   8      441.57      424.87     10.37 o
  -2   4   8     8968.09     9143.45     96.01 o
  -1   4   8       60.98       49.34      5.86 o
   0   4   8     1268.93     1340.84     21.02 o
   1   4   8      966.18      915.17     20.98 o
   2   4   8     1068.14     1093.79     19.32 o
   3   4   8      537.43      512.19     20.02 o
   4   4   8      377.52      316.29     21.11 o
   5   4   8      240.81      255.91     20.47 o
   6   4   8      755.84      640.56     29.05 o
   7   4   8      207.68      162.71     18.67 o
   8   4   8      151.40      184.83     20.97 o
   9   4   8       42.63       49.28     18.15 o
  10   4   8      418.81      408.23     32.34 o
  11   4   8       87.88       84.38     20.44 o
 -17   5   8        0.04       13.82     28.69 o
 -16   5   8       23.95       25.60     19.85 o
 -15   5   8       38.64       44.36     19.26 o
 -14   5   8       17.23       -6.30     20.71 o
 -13   5   8      444.62      477.84     39.49 o
 -12   5   8      131.51      134.93     22.07 o
 -11   5   8      117.64      104.18     18.51 o
 -10   5   8      211.49      236.68     16.62 o
  -9   5   8      197.41      199.64     11.98 o
  -8   5   8     2675.57     2823.88     49.74 o
  -7   5   8      206.44      275.31     14.48 o
  -6   5   8     1412.88     1383.19     22.62 o
  -5   5   8      242.36      208.05      6.17 o
  -4   5   8     3043.91     3159.39     40.63 o
  -3   5   8        0.22       10.55      3.03 o
  -2   5   8      707.21      801.99     14.17 o
  -1   5   8      837.16      774.77     14.88 o
   0   5   8      806.10      817.00     15.57 o
   2   5   8      740.81      649.15     14.55 o
   3   5   8      258.59      240.36     10.50 o
   4   5   8      316.66      320.47     21.81 o
   5   5   8      206.63      245.77     20.20 o
   6   5   8       12.96       40.46     11.62 o
   7   5   8        0.13        1.83      9.76 o
   8   5   8      103.41      100.72     17.65 o
   9   5   8        0.00       17.38     18.17 o
  10   5   8        0.07       21.41     14.53 o
 -17   6   8       83.67       96.74     39.65 o
 -16   6   8        0.16       -4.91     19.06 o
 -15   6   8       77.95       51.33     20.90 o
 -14   6   8        0.02       -7.56     14.97 o
 -13   6   8       58.95       47.17     23.43 o
 -12   6   8     1024.07      964.55     65.75 o
 -11   6   8      604.75      641.82     67.48 o
 -10   6   8      469.89      434.16     37.19 o
  -9   6   8       68.16       75.93     15.56 o
  -8   6   8      199.25      185.21     14.18 o
  -7   6   8      123.74      115.88      8.66 o
  -6   6   8       10.95       14.17      2.86 o
  -5   6   8      867.80      787.85     15.59 o
  -4   6   8      289.07      260.67     14.24 o
  -3   6   8     1190.41     1304.48     21.12 o
  -2   6   8      158.30      142.59      7.37 o
  -1   6   8      422.25      487.55     12.21 o
   0   6   8       59.65       44.03      4.85 o
   1   6   8      319.29      318.46     12.65 o
   2   6   8        3.34        3.93      4.56 o
   3   6   8        2.17       -1.88      4.76 o
   4   6   8     1686.63     1552.33     57.36 o
   5   6   8       38.60       36.57     11.40 o
   6   6   8      109.94      140.75     23.19 o
   7   6   8      236.86      232.18     22.94 o
   8   6   8      242.23      190.30     22.49 o
   9   6   8        1.72        7.27     14.28 o
  10   6   8       86.38       79.62     19.66 o
 -16   7   8        2.91        3.74     28.94 o
 -15   7   8      231.64      215.99     31.92 o
 -14   7   8       39.24       71.49     24.70 o
 -13   7   8        7.69        5.71     14.85 o
 -12   7   8      260.71      279.64     34.83 o
 -11   7   8      261.35      199.70     26.39 o
 -10   7   8        8.29      -10.62     10.62 o
  -9   7   8     1244.73     1278.03     51.76 o
  -8   7   8     3396.52     3267.29     91.50 o
  -7   7   8       52.17       48.52     12.62 o
  -6   7   8      937.74      920.66     17.70 o
  -5   7   8     1941.12     1857.66     27.33 o
  -3   7   8      480.33      492.82     17.19 o
  -2   7   8        9.27        3.81      3.84 o
  -1   7   8       43.77       44.80      5.53 o
   0   7   8      501.56      525.36     19.62 o
   1   7   8     6047.61     5721.84     71.39 o
   2   7   8      671.68      645.77     15.72 o
   3   7   8      978.82      963.91     27.09 o
   4   7   8      271.84      230.83     12.79 o
   5   7   8       49.29       44.72     19.16 o
   6   7   8        0.27       -6.03     15.24 o
   7   7   8        0.09        5.96     16.64 o
   8   7   8       19.07       29.93     16.44 o
   9   7   8      119.01      141.91     22.03 o
 -16   8   8      246.12      328.88     60.64 o
 -15   8   8       46.36       66.52     36.56 o
 -14   8   8      168.77      153.13     28.52 o
 -13   8   8      182.05      140.67     25.84 o
 -12   8   8      284.52      303.77     34.05 o
 -11   8   8      145.35      162.52     25.13 o
 -10   8   8        0.10       15.06     12.72 o
  -9   8   8      824.48      854.38     42.92 o
  -8   8   8      533.66      462.54     34.52 o
  -7   8   8      209.36      211.55     13.21 o
  -6   8   8      116.30      108.77      7.52 o
  -5   8   8     1243.41     1130.97     21.16 o
  -4   8   8     2197.56     2108.55     32.41 o
  -3   8   8     2112.27     2118.37     30.18 o
  -2   8   8      907.49      798.05     16.45 o
  -1   8   8      142.67      127.41      9.36 o
   0   8   8      149.24      159.22     10.60 o
   1   8   8      466.20      457.57     14.47 o
   2   8   8      124.04      100.79      8.07 o
   3   8   8       53.32       48.40     10.08 o
   4   8   8      182.88      181.29     13.51 o
   5   8   8      207.24      213.62     27.40 o
   6   8   8       32.01       36.02     18.49 o
   7   8   8      592.40      662.27     36.23 o
   8   8   8        0.45       -0.45     14.13 o
   9   8   8      131.15      155.22     24.93 o
 -15   9   8        3.19        1.68     30.73 o
 -14   9   8        2.04       24.73     29.94 o
 -13   9   8       62.04       68.52     23.73 o
 -12   9   8      117.79       80.75     22.74 o
 -11   9   8       61.93       17.27     16.95 o
 -10   9   8        8.86       20.99     14.90 o
  -9   9   8        3.69        7.27     11.96 o
  -8   9   8       13.88       18.56     13.18 o
  -7   9   8       24.65       24.18      7.10 o
  -6   9   8        0.79       -2.80      4.61 o
  -5   9   8      446.34      537.20     15.62 o
  -4   9   8      394.80      432.74     14.33 o
  -3   9   8       39.32       22.47      6.37 o
  -2   9   8      100.40      139.16      9.09 o
  -1   9   8       14.65       18.75      5.80 o
   0   9   8       21.87       16.73      5.78 o
   1   9   8      260.70      295.91     13.79 o
   2   9   8       89.53      108.78      9.14 o
   3   9   8       24.33       31.46      8.88 o
   4   9   8      604.18      580.19     22.62 o
   5   9   8        0.68       16.25     25.52 o
   6   9   8       40.80        9.88     17.06 o
   7   9   8      156.22      190.13     23.11 o
   8   9   8       17.26       21.25     15.70 o
 -14  10   8      297.06      289.14     55.81 o
 -13  10   8       11.05       -2.62     22.34 o
 -12  10   8      281.74      266.09     71.91 o
 -11  10   8      455.16      454.54     44.95 o
 -10  10   8        4.63       -7.65     12.99 o
  -9  10   8       36.11       49.79     17.16 o
  -8  10   8       33.98       14.95     13.52 o
  -7  10   8      760.22      676.25     23.63 o
  -6  10   8      138.90      138.00     13.97 o
  -5  10   8      136.85      131.17      9.19 o
  -4  10   8      132.25      133.30      9.99 o
  -3  10   8      120.93      109.79      9.59 o
  -2  10   8      359.25      354.83     15.59 o
  -1  10   8      242.37      228.96     13.73 o
   0  10   8        6.74        8.03      5.99 o
   1  10   8       12.86        3.96      7.66 o
   2  10   8      101.46      105.11      9.94 o
   3  10   8        1.32       -2.73      8.65 o
   4  10   8       67.33       85.90     21.79 o
   5  10   8       22.22       48.77     37.15 o
   6  10   8        8.82       10.02     18.59 o
   7  10   8       42.95        2.02     20.24 o
 -13  11   8       66.78       85.66     38.68 o
 -12  11   8        7.10       -1.17     26.86 o
 -11  11   8       70.41       72.95     30.87 o
 -10  11   8       25.56       18.66     27.37 o
  -9  11   8       96.25      142.88     25.21 o
  -8  11   8       47.21       32.74     18.46 o
  -7  11   8        1.58       17.48      8.34 o
  -6  11   8       38.83       48.47      7.42 o
  -5  11   8      171.99      163.73     11.19 o
  -4  11   8       95.70       82.37      9.21 o
  -3  11   8        0.88       -6.97      6.97 o
  -2  11   8        0.13        0.49      6.25 o
  -1  11   8      220.14      213.13     13.20 o
   0  11   8       11.89       21.43      7.40 o
   1  11   8       41.84       44.30      8.90 o
   2  11   8      101.82      101.53     10.35 o
   3  11   8      201.54      207.39     12.73 o
   4  11   8      692.25      668.34     47.44 o
   5  11   8        1.47        0.93     17.69 o
   6  11   8        2.27      -11.25     19.60 o
 -11  12   8      120.23      158.32     40.31 o
 -10  12   8       49.36       32.09     29.92 o
  -9  12   8        0.04      -20.10     21.25 o
  -8  12   8       18.28       18.15     24.14 o
  -7  12   8      104.62      117.74     33.69 o
  -6  12   8      113.39      137.57     11.18 o
  -5  12   8        5.66       11.52      7.17 o
  -4  12   8        2.91       -3.76      6.79 o
  -3  12   8        8.72        3.62      6.90 o
  -2  12   8       46.56       62.12     10.89 o
  -1  12   8      255.71      262.13     15.28 o
   0  12   8       59.96       70.32      9.80 o
   1  12   8       24.80       27.13      8.71 o
   2  12   8      127.10       88.40     12.72 o
   3  12   8       66.97       55.61     27.38 o
   4  12   8        4.00      -23.22     23.22 o
   5  12   8       24.46      -15.70     28.34 o
 -10  13   8       19.52       13.72     31.42 o
  -9  13   8        0.36       -5.32     25.17 o
  -8  13   8       10.48       55.01     31.14 o
  -7  13   8        0.31      -10.12     14.30 o
  -6  13   8        6.03       15.17      7.47 o
  -5  13   8        1.07       -2.96      7.37 o
  -4  13   8      330.58      335.33     16.99 o
  -3  13   8        9.88       22.65      8.56 o
  -2  13   8       81.20       87.81     12.96 o
  -1  13   8       10.13       11.14      8.42 o
   0  13   8        9.79       -2.89      7.97 o
   1  13   8        4.13        5.97     12.16 o
   2  13   8       30.47       47.64     15.59 o
   3  13   8      130.58      138.08     25.92 o
  -7  14   8       57.00       55.53     21.29 o
  -6  14   8       20.23        7.54     14.13 o
  -5  14   8       27.84       24.36      9.19 o
  -4  14   8      102.60      118.36     12.54 o
  -3  14   8      189.43      198.56     15.34 o
  -2  14   8      400.60      453.18     20.73 o
  -1  14   8       31.94       47.93     10.48 o
   0  14   8       10.65        7.28     11.17 o
 -18   1   9      324.35      282.83     33.88 o
 -17   1   9      173.56      255.02     19.12 o
 -16   1   9        0.33       -5.54      7.87 o
 -15   1   9      284.39      337.85     17.81 o
 -14   1   9        0.12       -2.25      5.75 o
 -13   1   9      913.07      826.50     27.39 o
 -12   1   9       99.86       86.98      9.34 o
 -11   1   9       92.05       61.64      7.28 o
 -10   1   9      994.67     1059.04     22.86 o
  -9   1   9      167.07      209.94     14.11 o
  -8   1   9      981.47      964.10     21.98 o
  -7   1   9      749.77      724.96     24.81 o
  -6   1   9     8805.93     9586.62    156.86 o
  -5   1   9     4462.47     4428.83     66.16 o
  -4   1   9      153.73      144.46      7.11 o
  -3   1   9     5632.42     6316.29     66.47 o
  -2   1   9       72.05      140.95      6.53 o
  -1   1   9     1042.52     1108.64     17.52 o
   0   1   9       86.78       75.95      5.12 o
   1   1   9       62.69       45.79      4.24 o
   2   1   9      612.14      643.09     14.13 o
   3   1   9     1348.96     1314.30     27.83 o
   4   1   9      237.85      338.83     22.73 o
   5   1   9       84.87      108.30     14.15 o
   6   1   9      132.89      160.11     17.28 o
   7   1   9       12.46       24.74     10.26 o
   8   1   9       60.37       36.28     15.86 o
   9   1   9       36.93       25.41     15.26 o
  10   1   9      296.80      360.73     36.23 o
  11   1   9       27.25       22.05     17.94 o
 -18   2   9      172.29      215.62     25.16 o
 -17   2   9       73.20      108.38     19.08 o
 -16   2   9      201.01      209.81     22.35 o
 -15   2   9      294.72      299.79     20.37 o
 -14   2   9      304.15      274.87     16.28 o
 -13   2   9     1643.63     1778.84     53.00 o
 -12   2   9        5.07       -3.42      6.08 o
 -11   2   9     5042.56     5167.14     76.24 o
 -10   2   9     1268.28     1194.24     28.35 o
  -9   2   9     4121.35     3928.96     57.34 o
  -8   2   9     1612.67     1463.81     27.72 o
  -7   2   9      115.39       69.11      4.62 o
  -6   2   9      903.17      799.40     21.71 o
  -5   2   9      665.31      706.22     16.92 o
  -4   2   9     2647.19     2637.87     40.42 o
  -3   2   9     1561.65     1712.69     21.61 o
  -2   2   9     3514.41     3294.05     35.48 o
  -1   2   9     1699.97     1760.93     23.14 o
   0   2   9      849.60      878.62     13.73 o
   1   2   9     3337.02     3385.69     44.61 o
   2   2   9      616.99      619.47     12.33 o
   3   2   9      182.68      147.48      8.98 o
   4   2   9       23.62       27.51      9.14 o
   5   2   9      759.44      807.06     31.06 o
   6   2   9      761.64      660.33     29.44 o
   7   2   9       88.21       89.36     15.10 o
   8   2   9      282.83      293.22     25.27 o
   9   2   9       29.76       49.58     14.12 o
  10   2   9      314.58      321.19     34.92 o
  11   2   9       54.00      110.94     25.27 o
 -18   3   9        1.29        9.96     14.74 o
 -17   3   9        5.46        0.43     13.13 o
 -16   3   9      251.49      254.90     52.98 o
 -15   3   9       57.88       51.04     18.18 o
 -14   3   9      177.42      157.29     17.09 o
 -13   3   9     1312.65     1264.73     39.33 o
 -12   3   9       22.94       22.11      7.22 o
 -11   3   9     1129.69     1073.13     27.53 o
 -10   3   9      160.36      167.18     11.17 o
  -9   3   9      399.43      346.83     27.67 o
  -8   3   9        0.34       -0.49      3.18 o
  -7   3   9     2626.16     2820.66     46.36 o
  -6   3   9      519.72      356.09     18.81 o
  -5   3   9      550.08      506.74     13.88 o
  -4   3   9     4512.46     4543.30     60.71 o
  -3   3   9      239.41      335.11      7.38 o
  -2   3   9      675.37      558.04     10.37 o
  -1   3   9      586.28      643.84     12.43 o
   0   3   9     4873.53     4829.52     51.15 o
   1   3   9       75.60       75.14      5.01 o
   2   3   9     1641.41     1532.94     21.92 o
   3   3   9      502.85      440.05     11.09 o
   4   3   9       28.45        9.26      7.89 o
   5   3   9       52.21       39.92     12.70 o
   6   3   9        0.01        7.43      8.63 o
   7   3   9        3.60       18.08     11.13 o
   8   3   9      153.90      103.32     16.75 o
   9   3   9       61.47       73.13     17.39 o
  10   3   9      206.52      203.91     25.00 o
 -18   4   9       91.17      133.00     23.32 o
 -17   4   9      147.41      165.03     30.49 o
 -16   4   9      330.34      444.79     44.63 o
 -15   4   9      175.12      182.57     30.87 o
 -14   4   9      331.91      339.13     33.42 o
 -13   4   9      101.81      104.32     28.49 o
 -12   4   9        5.61        7.74     11.48 o
 -11   4   9      154.59      198.77     13.03 o
 -10   4   9       86.63       94.86     11.52 o
  -9   4   9       64.90       68.34      8.02 o
  -8   4   9      143.70      161.03      9.16 o
  -7   4   9      747.79      663.17     15.86 o
  -6   4   9      138.65      124.65     11.15 o
  -5   4   9     3671.84     3764.15     46.49 o
  -4   4   9      202.22      185.46      6.82 o
  -3   4   9     1294.59     1534.76     21.06 o
  -2   4   9     1829.47     1759.03     23.75 o
  -1   4   9      554.38      595.19     13.27 o
   0   4   9      688.77      755.42     13.12 o
   1   4   9       13.31        3.69      2.60 o
   2   4   9     1495.46     1354.04     20.37 o
   3   4   9      137.07      156.94      8.56 o
   4   4   9      270.47      274.41     27.20 o
   5   4   9      230.96      191.33     18.53 o
   6   4   9       13.88       26.63     10.49 o
   7   4   9       86.10       89.19     21.06 o
   8   4   9       43.69       41.89     14.06 o
   9   4   9        8.30        3.59     11.94 o
  10   4   9      104.17       72.08     18.53 o
 -18   5   9        0.80       24.26     20.32 o
 -17   5   9        1.84       14.85     20.01 o
 -16   5   9        1.35       36.42     19.66 o
 -15   5   9       22.64        1.59     15.74 o
 -14   5   9      246.64      228.66     29.68 o
 -13   5   9       62.10       36.59     15.29 o
 -12   5   9       79.31       44.14     15.09 o
 -11   5   9     1532.96     1532.53    109.36 o
 -10   5   9      119.89      139.98     18.88 o
  -9   5   9       23.70       28.12      7.81 o
  -8   5   9      287.39      288.56     12.67 o
  -7   5   9     1404.74     1384.59     36.06 o
  -6   5   9      391.73      433.53      8.31 o
  -5   5   9      516.79      519.93      9.65 o
  -4   5   9      201.84      166.42      7.12 o
  -3   5   9      307.17      253.23      8.34 o
  -2   5   9     1233.06     1184.22     18.58 o
  -1   5   9      312.54      367.79     11.44 o
   0   5   9      550.09      605.59     15.82 o
   1   5   9      248.64      252.42     10.51 o
   2   5   9       20.22       22.58      5.03 o
   3   5   9        1.10       -2.70      4.12 o
   4   5   9      325.17      326.03     22.65 o
   5   5   9      161.79      139.72     16.47 o
   6   5   9       10.37        9.78     10.17 o
   7   5   9       18.58       12.42     11.69 o
   8   5   9      250.14      263.13     25.26 o
   9   5   9      136.07      172.48     28.31 o
  10   5   9       24.71       49.02     16.93 o
 -17   6   9       25.37       40.36     22.37 o
 -16   6   9       46.97       64.26     24.13 o
 -15   6   9        9.82        8.41     16.22 o
 -14   6   9       85.39      104.88     23.18 o
 -13   6   9       68.07       18.71     14.16 o
 -12   6   9       21.63       26.44     14.22 o
 -11   6   9      833.29      840.97     42.81 o
 -10   6   9      217.33      281.73     39.98 o
  -9   6   9        0.19        6.12     17.40 o
  -8   6   9      528.40      482.70     21.37 o
  -7   6   9        2.05        1.61      5.52 o
  -6   6   9      128.46       96.33      6.85 o
  -5   6   9      769.83      750.02     13.54 o
  -4   6   9       73.44       82.47      7.36 o
  -3   6   9     1254.31     1228.22     20.60 o
  -2   6   9      460.66      502.35     12.54 o
  -1   6   9      533.90      449.94     12.19 o
   0   6   9      354.31      360.64     16.99 o
   1   6   9      175.28      225.91     10.36 o
   2   6   9      129.32      134.26      8.10 o
   3   6   9      367.39      367.69     17.36 o
   4   6   9      418.10      456.48     27.38 o
   5   6   9      108.14      149.33     20.09 o
   6   6   9       40.65       84.09     15.68 o
   7   6   9      151.90      141.44     19.16 o
   8   6   9        2.55        2.37     23.68 o
   9   6   9       30.14       56.38     16.01 o
 -17   7   9       73.66       84.06     43.41 o
 -16   7   9       13.74       12.24     20.14 o
 -15   7   9        4.55        0.61     18.76 o
 -14   7   9      283.65      232.13     39.29 o
 -13   7   9        4.27        5.55     14.22 o
 -12   7   9       84.91       81.48     19.87 o
 -11   7   9      536.95      514.89     40.04 o
 -10   7   9     1380.49     1441.73     56.68 o
  -9   7   9      232.79      237.27     25.30 o
  -8   7   9     2214.94     2319.76     72.38 o
  -7   7   9     2375.29     2258.17     42.22 o
  -6   7   9        4.67        1.60      3.40 o
  -5   7   9       10.32        9.32      4.00 o
  -4   7   9     1024.42      993.12     20.61 o
  -3   7   9      494.67      521.83     13.32 o
  -2   7   9      360.71      398.45     11.59 o
  -1   7   9      204.90      215.27     10.36 o
   0   7   9       38.04       31.01      5.82 o
   1   7   9      138.35      152.29      9.29 o
   2   7   9      166.77      169.43      9.39 o
   3   7   9      124.13      120.18     10.95 o
   4   7   9       49.20       63.09     17.51 o
   5   7   9      291.05      264.29     23.34 o
   6   7   9      162.17      132.81     19.10 o
   7   7   9      375.45      317.79     45.48 o
   8   7   9       45.01       58.65     16.30 o
   9   7   9        9.15       24.37     16.54 o
 -16   8   9       58.41       94.73     40.93 o
 -15   8   9        3.98       20.89     19.69 o
 -14   8   9       51.31       79.17     24.21 o
 -13   8   9        9.57       14.18     24.54 o
 -12   8   9        5.15       -8.94     14.63 o
 -11   8   9      258.27      253.59     29.99 o
 -10   8   9      134.81      102.21     20.75 o
  -9   8   9      474.69      467.20     36.16 o
  -8   8   9      503.03      502.15     35.93 o
  -7   8   9       58.58       78.64      8.81 o
  -6   8   9       78.87       81.26      6.46 o
  -5   8   9      102.13       88.92     10.79 o
  -4   8   9      845.64      952.17     26.29 o
  -3   8   9      696.70      600.75     15.73 o
  -2   8   9        0.10        8.05      5.03 o
  -1   8   9      961.83      836.23     18.83 o
   0   8   9       66.34       52.38      7.80 o
   1   8   9      426.63      414.34     14.33 o
   2   8   9       29.92       28.92      8.10 o
   3   8   9      423.92      398.12     14.96 o
   4   8   9      107.22      106.07     26.58 o
   5   8   9       87.33       70.98     19.84 o
   6   8   9      159.96      186.74     21.96 o
   7   8   9        0.04        7.77     13.91 o
   8   8   9      240.60      236.81     26.70 o
 -15   9   9       38.95       11.87     28.30 o
 -14   9   9      164.67      141.40     28.53 o
 -13   9   9      571.65      536.90     63.27 o
 -12   9   9      628.35      649.42     49.30 o
 -11   9   9      502.12      464.08     40.13 o
 -10   9   9      365.81      359.61     34.58 o
  -9   9   9      624.36      539.28     39.65 o
  -8   9   9       79.47       70.61     17.62 o
  -7   9   9      132.10      136.82     11.85 o
  -6   9   9       75.34       69.71      7.25 o
  -5   9   9      660.19      597.80     15.83 o
  -4   9   9      269.40      257.01     15.38 o
  -3   9   9       57.97       57.21      7.58 o
  -2   9   9       82.37       78.98      8.37 o
  -1   9   9      686.64      636.22     17.13 o
   0   9   9        0.91       -4.18      5.27 o
   1   9   9      409.13      378.08     16.25 o
   2   9   9      142.47      120.13      9.78 o
   3   9   9      117.88      173.18     17.18 o
   4   9   9      123.27      115.21     22.05 o
   5   9   9       54.16       51.26     20.02 o
   6   9   9      179.51      143.65     21.61 o
   7   9   9       11.68       -0.95     19.94 o
 -14  10   9        0.45      -19.69     27.41 o
 -13  10   9      162.88      171.41     30.40 o
 -12  10   9        5.45        4.52     27.96 o
 -11  10   9      120.56      147.21     26.70 o
 -10  10   9       60.66       73.88     22.97 o
  -9  10   9      143.98      154.58     31.87 o
  -8  10   9      755.72      745.94     42.14 o
  -7  10   9      113.39      134.75     12.94 o
  -6  10   9      264.31      271.68     12.72 o
  -5  10   9      494.95      506.47     21.91 o
  -4  10   9     1006.59     1058.69     24.14 o
  -3  10   9       94.84       96.53      9.24 o
  -2  10   9      121.02       94.90      9.46 o
  -1  10   9      656.04      676.54     19.88 o
   0  10   9      113.69      115.56     11.18 o
   1  10   9      444.57      463.11     24.91 o
   2  10   9       77.36       64.23      8.23 o
   3  10   9      186.25      193.78     14.96 o
   4  10   9      235.06      267.87     43.79 o
   5  10   9      101.80      102.14     23.60 o
   6  10   9      221.48      211.80     31.80 o
 -13  11   9        2.80       -7.56     25.93 o
 -12  11   9      290.68      372.46     58.95 o
 -11  11   9       31.62       39.68     23.16 o
 -10  11   9      199.41      153.65     34.23 o
  -9  11   9        0.15       -4.92     15.05 o
  -8  11   9      602.54      630.63     45.54 o
  -7  11   9       20.28       24.67      9.49 o
  -6  11   9      389.41      391.74     29.36 o
  -5  11   9      249.15      251.34     13.39 o
  -4  11   9      231.21      197.42     12.47 o
  -3  11   9      160.59      184.67     23.02 o
  -2  11   9        0.86        6.73      6.70 o
  -1  11   9      643.38      620.98     19.71 o
   0  11   9       22.67       22.93      7.82 o
   1  11   9      223.69      233.24     15.26 o
   2  11   9      179.93      166.39     17.48 o
   3  11   9       77.07      110.64     14.60 o
   4  11   9      540.29      632.94     66.05 o
   5  11   9      212.54      199.34     44.29 o
 -12  12   9      142.98       95.09     38.58 o
 -11  12   9        0.04        5.53     26.51 o
 -10  12   9       26.63       15.53     24.65 o
  -9  12   9      103.62       45.98     29.59 o
  -8  12   9      173.14      196.68     40.21 o
  -7  12   9      356.21      393.30     24.01 o
  -6  12   9       24.77       20.62      7.08 o
  -5  12   9      106.57      106.21     10.52 o
  -4  12   9        0.90       -6.81      6.81 o
  -3  12   9      137.61      139.23     11.97 o
  -2  12   9       89.94       79.77     10.05 o
  -1  12   9       17.03       32.20      8.29 o
   0  12   9       27.33       17.06      8.10 o
   1  12   9      191.48      207.91     14.14 o
   2  12   9       69.01       50.85     11.47 o
   3  12   9        9.32        7.14     11.47 o
   4  12   9        1.72       36.18     29.55 o
 -10  13   9        7.35        1.33     27.68 o
  -9  13   9        0.28       12.31     28.69 o
  -8  13   9        5.38       33.45     29.42 o
  -7  13   9       41.50       36.98     11.30 o
  -6  13   9        0.00        5.08      7.12 o
  -5  13   9      172.87      209.76     15.24 o
  -4  13   9       48.11       50.05     10.96 o
  -3  13   9       20.35       13.77      9.83 o
  -2  13   9       92.22      118.84     12.03 o
  -1  13   9        5.20       11.78      8.56 o
   0  13   9       99.29       96.75     11.43 o
   1  13   9        6.09       15.52     10.82 o
   2  13   9       67.29       70.46     12.69 o
  -7  14   9       21.35       -5.87     16.90 o
  -6  14   9        0.08       -9.90      9.90 o
  -5  14   9      153.14      190.95     13.98 o
  -4  14   9       35.57       28.48      9.44 o
  -3  14   9      360.85      395.42     19.47 o
  -2  14   9      370.09      417.17     20.30 o
  -1  14   9        5.10        7.05      9.23 o
 -17   0  10      410.21      408.06     34.96 o
 -16   0  10        0.05        5.89     10.29 o
 -15   0  10       20.73        4.06      9.32 o
 -14   0  10      312.69      300.49     27.27 o
 -13   0  10       85.09      102.36     13.08 o
 -12   0  10     5201.29     4775.98    116.14 o
 -11   0  10       17.97       40.87     10.67 o
 -10   0  10        2.87       -5.27      6.57 o
  -9   0  10      375.41      271.01     18.52 o
  -8   0  10     6078.44     7069.31    149.04 o
  -7   0  10      529.46      629.52     22.00 o
  -6   0  10      100.02      124.53      9.85 o
  -5   0  10     2328.27     2851.23     58.39 o
  -4   0  10      706.95      864.74     26.06 o
  -3   0  10    12896.95    14578.50    216.65 o
  -2   0  10    16486.39    16344.55    495.45 o
  -1   0  10     2910.05     3038.56     54.76 o
   0   0  10     1313.38     1466.78     31.77 o
   1   0  10     1535.65     1805.23     37.41 o
   2   0  10      646.30      624.47     18.71 o
   3   0  10      281.01      206.09     27.64 o
   4   0  10       10.53        0.92     12.81 o
   5   0  10      247.07      353.58     40.65 o
   6   0  10      273.65      207.86     33.85 o
   7   0  10       95.77      107.03     27.11 o
   8   0  10       22.02       13.90     18.95 o
   9   0  10       53.07       44.07     24.86 o
  10   0  10       16.57       50.30     27.63 o
 -19   1  10       12.05        2.85     22.17 o
 -18   1  10      189.12      195.31     23.67 o
 -17   1  10      364.06      414.13     41.23 o
 -16   1  10      254.71      255.32     17.44 o
 -15   1  10      347.73      359.14     17.42 o
 -14   1  10      395.04      340.13     18.06 o
 -13   1  10      226.40      223.60     15.44 o
 -12   1  10       65.77       72.62      8.35 o
 -11   1  10        7.78        4.98      4.84 o
 -10   1  10      691.20      662.55     19.89 o
  -9   1  10     1480.06     1547.82     31.65 o
  -8   1  10      346.15      401.26     15.76 o
  -7   1  10      711.25      812.60     21.20 o
  -6   1  10      315.34      337.90     11.20 o
  -5   1  10     1155.90     1416.36     21.58 o
  -4   1  10      217.81      273.28      8.35 o
  -3   1  10       15.36       43.55      3.78 o
  -2   1  10     2548.76     3135.27     39.27 o
  -1   1  10     1089.88     1314.82     18.99 o
   0   1  10      587.80      533.03     11.97 o
   1   1  10       24.26       26.49      4.26 o
   2   1  10        1.18       -3.26      3.26 o
   3   1  10     1057.49      919.27     31.04 o
   4   1  10      206.74      179.61     16.86 o
   5   1  10       15.47        8.07      8.76 o
   6   1  10       84.70       55.08     20.95 o
   7   1  10       18.30        2.82     12.33 o
   8   1  10       15.78        6.91     17.72 o
   9   1  10        1.01       29.35     16.76 o
  10   1  10        0.42       11.03     16.55 o
 -19   2  10       15.88       32.63     21.09 o
 -18   2  10      231.05      261.07     28.55 o
 -17   2  10      161.47      150.68     25.80 o
 -16   2  10       96.34       55.28     19.59 o
 -15   2  10       53.31       57.53     18.01 o
 -14   2  10       79.97       64.02      9.48 o
 -13   2  10       29.35       12.51      6.44 o
 -12   2  10      822.15      834.17     29.67 o
 -11   2  10      532.89      507.03     15.95 o
 -10   2  10       55.24       48.22      6.80 o
  -9   2  10      144.52      147.67      7.95 o
  -8   2  10      215.42      255.22      8.71 o
  -7   2  10     3572.47     4084.42     86.85 o
  -6   2  10     2413.06     2769.52     54.16 o
  -5   2  10      104.70       85.03      4.95 o
  -4   2  10     1348.14     1294.85     18.65 o
  -3   2  10       13.21       14.18      2.94 o
  -2   2  10      116.96      163.30      6.39 o
  -1   2  10     1703.98     1727.96     21.97 o
   0   2  10       26.52       35.53      3.85 o
   1   2  10       51.08       82.42      5.31 o
   2   2  10        3.53        4.38      3.59 o
   3   2  10      131.07      114.66      8.51 o
   4   2  10      202.80      176.59     16.82 o
   5   2  10      559.77      544.31     40.77 o
   6   2  10       98.87       44.86     12.27 o
   7   2  10       77.46       60.18     14.31 o
   8   2  10       49.06       60.72     15.36 o
   9   2  10       14.63       17.22     24.76 o
  10   2  10      102.09       89.98     21.87 o
 -18   3  10      291.25      290.91     28.39 o
 -17   3  10        5.34        4.24     13.14 o
 -16   3  10       59.39       32.01     17.07 o
 -15   3  10      151.93      216.69     48.72 o
 -14   3  10      264.57      224.14     27.09 o
 -13   3  10      140.18      117.32     15.52 o
 -12   3  10      119.43      142.52     11.87 o
 -11   3  10     2802.59     2655.23     50.15 o
 -10   3  10      677.85      571.69     20.41 o
  -9   3  10     1928.71     1951.87     41.07 o
  -8   3  10      114.11       83.22      8.37 o
  -7   3  10     1281.99     1464.70     34.89 o
  -6   3  10      623.76      696.53     16.24 o
  -5   3  10      112.50      151.50      6.26 o
  -4   3  10      314.64      289.49      7.76 o
  -3   3  10       23.54       28.92      3.11 o
  -2   3  10     5091.53     5277.36     54.83 o
  -1   3  10      370.61      397.73      9.08 o
   0   3  10     1104.28     1096.64     24.12 o
   1   3  10     2350.19     2204.56     27.63 o
   2   3  10      102.08       97.36      5.79 o
   3   3  10      238.06      251.59     13.80 o
   4   3  10     1708.59     1553.61     44.85 o
   5   3  10      246.43      251.15     21.02 o
   6   3  10       87.68       71.38     14.04 o
   7   3  10       26.72       31.88     12.07 o
   8   3  10      195.05      184.55     24.35 o
   9   3  10        6.06       15.85     14.34 o
  10   3  10       93.58      126.75     23.62 o
 -18   4  10      178.14      208.78     30.87 o
 -17   4  10      271.81      372.25     40.45 o
 -16   4  10        8.44        4.54     15.66 o
 -15   4  10      121.17      144.48     24.88 o
 -14   4  10      180.72      170.87     25.70 o
 -13   4  10      168.80      147.49     25.90 o
 -12   4  10      110.87      138.97     20.57 o
 -11   4  10      334.44      333.94     21.88 o
 -10   4  10     1408.66     1295.57     43.22 o
  -9   4  10       27.25       15.49     10.19 o
  -8   4  10      223.45      223.53     10.46 o
  -7   4  10       87.14      127.68     10.98 o
  -6   4  10     1117.03     1112.00     20.49 o
  -5   4  10      650.72      870.77     14.27 o
  -4   4  10      882.46      835.50     17.79 o
  -3   4  10       37.58       23.83      3.21 o
  -2   4  10     1136.10     1007.38     16.49 o
  -1   4  10      335.71      300.41      8.58 o
   0   4  10      120.92      105.57      6.28 o
   1   4  10        7.74        5.45      3.50 o
   2   4  10     1537.59     1531.41     21.72 o
   3   4  10      793.87      775.57     16.33 o
   4   4  10      870.27      885.57     51.87 o
   5   4  10     1032.56     1035.92     37.39 o
   6   4  10       19.11       14.15     10.85 o
   7   4  10      547.28      525.24     33.25 o
   8   4  10        6.70       17.37     19.08 o
   9   4  10        1.33      -12.10     12.10 o
  10   4  10        2.16        6.41     15.41 o
 -18   5  10        2.29        7.53     20.80 o
 -17   5  10      238.54      403.93     43.37 o
 -16   5  10       11.64       20.23     19.01 o
 -15   5  10        4.68       -6.90     15.13 o
 -14   5  10      379.30      384.32     36.53 o
 -13   5  10       20.29       17.53     13.07 o
 -12   5  10      122.95      102.28     18.66 o
 -11   5  10      104.06      130.74     20.17 o
 -10   5  10     2279.76     2269.61     54.02 o
  -9   5  10        0.18        5.33      7.31 o
  -8   5  10     1169.07     1044.62     30.47 o
  -7   5  10     1383.52     1203.60     32.46 o
  -6   5  10      724.79      671.49     12.08 o
  -5   5  10        0.26       23.12      3.24 o
  -4   5  10      482.53      445.49     10.15 o
  -3   5  10      483.74      430.34     13.20 o
  -2   5  10     3299.02     3604.21     43.46 o
  -1   5  10     3298.43     3234.14     42.66 o
   0   5  10      153.34      138.94      7.81 o
   1   5  10     1674.51     1598.20     24.60 o
   2   5  10      384.82      371.97     11.42 o
   3   5  10      239.19      220.02      9.26 o
   4   5  10      158.84      164.03     22.07 o
   5   5  10      252.65      277.87     26.80 o
   6   5  10      361.67      348.43     26.43 o
   7   5  10      219.75      203.91     22.62 o
   8   5  10      280.85      319.40     28.37 o
   9   5  10       74.39      129.64     21.43 o
 -17   6  10      316.79      268.43     50.00 o
 -16   6  10       14.37      -15.84     15.84 o
 -15   6  10        7.56       -8.50     15.36 o
 -14   6  10      211.72      162.67     26.26 o
 -13   6  10       35.65       10.79     13.90 o
 -12   6  10       31.61       17.92     14.61 o
 -11   6  10       53.07       46.84     14.59 o
 -10   6  10     2919.87     2777.85     83.58 o
  -9   6  10       29.36       28.22      9.62 o
  -8   6  10     2969.93     2950.21     63.14 o
  -7   6  10      243.01      274.33     15.44 o
  -6   6  10      193.74      202.35      7.59 o
  -5   6  10      367.43      359.26     12.56 o
  -4   6  10      349.85      359.29     11.13 o
  -3   6  10       34.40       20.97      5.07 o
  -2   6  10      411.58      455.96     12.47 o
  -1   6  10      462.56      409.05     12.28 o
   0   6  10     1772.28     1720.16     28.17 o
   1   6  10      516.38      534.33     14.52 o
   2   6  10      109.02       83.08      6.80 o
   3   6  10        0.08        5.58      4.58 o
   4   6  10       10.03       -4.72     13.50 o
   5   6  10       69.58       43.85     13.23 o
   6   6  10        4.46       17.93     12.17 o
   7   6  10       17.07        4.88     18.81 o
   8   6  10       22.12       15.70     20.09 o
   9   6  10      153.53      156.59     23.71 o
 -17   7  10        1.95        3.21     21.14 o
 -16   7  10       46.50       18.43     20.89 o
 -15   7  10      158.99      144.03     27.79 o
 -14   7  10       94.07      108.03     25.35 o
 -13   7  10        8.52       -0.16     23.65 o
 -12   7  10      212.26      211.09     27.15 o
 -11   7  10       36.59       31.70     15.02 o
 -10   7  10      240.69      215.21     25.04 o
  -9   7  10        6.62       -1.77     10.06 o
  -8   7  10        0.77        1.40      9.68 o
  -7   7  10        4.04       -4.57      5.35 o
  -6   7  10      631.09      552.61     12.53 o
  -5   7  10       17.59       18.75      4.56 o
  -4   7  10       13.52        9.72      4.41 o
  -3   7  10      528.68      498.34     12.60 o
  -2   7  10        0.62       -4.14      4.14 o
  -1   7  10      283.50      309.33     12.35 o
   0   7  10      296.15      259.45     16.59 o
   1   7  10        4.99        4.23      5.10 o
   2   7  10       25.83       23.79      6.19 o
   3   7  10      305.60      358.40     12.83 o
   4   7  10       52.62       67.71     14.36 o
   5   7  10       95.86       98.03     16.88 o
   6   7  10      178.37      194.08     32.07 o
   7   7  10       88.12      113.18     18.79 o
   8   7  10       12.48       24.62     16.08 o
 -16   8  10        1.99       23.50     21.80 o
 -15   8  10        5.59       15.49     19.93 o
 -14   8  10      193.27      228.64     44.46 o
 -13   8  10       25.38       33.00     18.25 o
 -12   8  10        0.63       -0.58     13.44 o
 -11   8  10      939.03      965.02     48.87 o
 -10   8  10        9.39       -0.32     25.29 o
  -9   8  10        7.19        3.52     11.26 o
  -8   8  10       10.77        6.29     10.46 o
  -7   8  10      731.11      740.72     23.57 o
  -6   8  10      182.87      188.69      8.94 o
  -5   8  10      247.08      267.49     13.78 o
  -4   8  10     2436.07     2358.39     35.72 o
  -3   8  10        0.03       -3.28      4.68 o
  -2   8  10     2173.21     2122.86     36.54 o
  -1   8  10      126.54      116.65      8.78 o
   0   8  10      483.97      433.75     14.69 o
   1   8  10      191.69      181.22     17.52 o
   2   8  10      553.15      560.49     15.94 o
   3   8  10      706.30      703.06     25.80 o
   4   8  10       21.36       18.08     11.87 o
   5   8  10      661.71      672.65     35.63 o
   6   8  10       15.32       17.34     14.11 o
   7   8  10       65.23       81.49     19.40 o
   8   8  10      120.36      162.51     23.91 o
 -15   9  10       38.43      -10.66     18.00 o
 -14   9  10      134.01      134.57     26.98 o
 -13   9  10      128.95       97.55     27.79 o
 -12   9  10      218.76      208.06     36.30 o
 -11   9  10       38.98       68.27     20.36 o
 -10   9  10        1.96       23.07     14.08 o
  -9   9  10       95.25       60.34     17.55 o
  -8   9  10       37.97       46.42     14.81 o
  -7   9  10       14.53        8.55      4.71 o
  -6   9  10       38.93       34.75      5.96 o
  -5   9  10      224.97      205.09     10.82 o
  -4   9  10        0.08        2.81      5.29 o
  -3   9  10      753.70      795.80     20.47 o
  -2   9  10      172.62      161.94     11.10 o
  -1   9  10       18.95        3.04      6.07 o
   0   9  10        7.63        3.99      6.13 o
   1   9  10      135.71      129.80      9.76 o
   2   9  10        3.38        4.68      5.98 o
   3   9  10       13.17       21.37     10.65 o
   4   9  10       34.55       30.43     18.59 o
   5   9  10        0.00        3.38     13.15 o
   6   9  10       29.62       35.51     16.05 o
   7   9  10       32.09       37.95     19.47 o
 -14  10  10       28.79       25.00     20.24 o
 -13  10  10      160.86      182.56     31.74 o
 -12  10  10        0.52       -8.59     28.75 o
 -11  10  10       76.94       50.55     20.24 o
 -10  10  10       39.93       33.30     27.37 o
  -9  10  10       54.65       76.18     19.77 o
  -8  10  10      205.64      182.03     28.35 o
  -7  10  10      320.39      356.06     13.20 o
  -6  10  10      397.90      455.72     17.64 o
  -5  10  10      787.71      793.18     20.62 o
  -4  10  10      272.08      271.61     15.54 o
  -3  10  10       10.38       10.30      6.61 o
  -2  10  10      227.86      205.31     12.77 o
  -1  10  10      160.32      164.96     11.84 o
   0  10  10      247.90      234.54     21.02 o
   1  10  10       58.47       48.33      8.38 o
   2  10  10      264.94      279.89     14.20 o
   3  10  10       37.61       29.10     26.93 o
   4  10  10       29.79       20.99     18.66 o
   5  10  10      169.13      167.79     22.70 o
   6  10  10        1.33       -6.44     15.32 o
 -13  11  10        3.88       18.38     21.72 o
 -12  11  10      269.69      295.48     36.64 o
 -11  11  10       15.87        4.55     16.54 o
 -10  11  10      236.56      234.57     31.64 o
  -9  11  10        5.83        1.09     15.36 o
  -8  11  10        0.10       -7.21     14.16 o
  -7  11  10       73.41       76.95     16.46 o
  -6  11  10        3.96       -0.49      6.40 o
  -5  11  10        3.78        7.69      6.67 o
  -4  11  10       69.96       61.33      8.79 o
  -3  11  10      148.78      180.18     18.33 o
  -2  11  10      286.90      287.18     15.25 o
  -1  11  10       11.61       12.16      7.48 o
   0  11  10      138.80      154.28     12.22 o
   1  11  10       34.50       46.34     10.58 o
   2  11  10      118.06      124.77     13.59 o
   3  11  10      153.74      185.97     25.78 o
   4  11  10      119.78       71.88     32.90 o
   5  11  10       71.81       48.83     30.91 o
 -12  12  10        3.20       10.06     30.58 o
 -11  12  10       10.88        0.04     27.69 o
 -10  12  10        3.05       -6.92     17.03 o
  -9  12  10      275.15      321.24     35.29 o
  -8  12  10      484.37      451.99     39.61 o
  -7  12  10       16.59        6.97      9.47 o
  -6  12  10       13.27       15.35      7.37 o
  -5  12  10       54.44       84.07      9.88 o
  -4  12  10      234.08      261.73     21.17 o
  -3  12  10        2.71       -1.00      7.20 o
  -2  12  10       10.71       -0.03      7.30 o
  -1  12  10        0.39       -6.61      7.29 o
   0  12  10       90.21      117.88     11.74 o
   1  12  10      201.31      212.50     19.31 o
   2  12  10       48.62       46.78     11.60 o
   3  12  10      117.88      109.36     19.35 o
 -10  13  10        8.15       13.24     29.71 o
  -9  13  10        8.81       36.33     30.32 o
  -8  13  10       23.43      -11.56     25.34 o
  -7  13  10       15.28       26.95     11.10 o
  -6  13  10       22.98       10.75      7.83 o
  -5  13  10       50.69       61.69      9.93 o
  -4  13  10       69.26       82.39     10.82 o
  -3  13  10      116.75       96.97     12.60 o
  -2  13  10       27.15       21.85      9.25 o
  -1  13  10       16.31       13.24      9.28 o
   0  13  10        3.10       -8.26      8.26 o
   1  13  10      229.30      259.90     19.15 o
  -6  14  10      138.72      168.35     15.37 o
  -5  14  10      189.07      232.94     15.34 o
  -4  14  10      217.43      245.02     20.00 o
  -3  14  10       57.30       68.09     14.89 o
  -2  14  10      324.15      364.99     41.76 o
 -18   1  11       21.79       18.46     14.51 o
 -17   1  11       52.80       64.52     15.56 o
 -16   1  11      923.56      969.82     33.19 o
 -15   1  11      110.69      122.30     12.09 o
 -14   1  11        6.28        7.47      6.73 o
 -13   1  11        6.23        8.83      6.16 o
 -12   1  11      261.32      267.45     18.48 o
 -11   1  11      355.62      314.49     16.21 o
 -10   1  11      147.41      123.09     13.64 o
  -9   1  11       53.38      100.62      8.23 o
  -8   1  11     2729.58     2830.34     47.76 o
  -7   1  11     1075.86      902.86     26.25 o
  -6   1  11        3.00        1.88      2.98 o
  -5   1  11      115.13       34.46      3.62 o
  -4   1  11     2375.22     2577.70     32.67 o
  -3   1  11      401.74      274.68      7.30 o
  -2   1  11      131.66      161.44      6.58 o
  -1   1  11     1078.47     1028.37     17.34 o
   0   1  11      361.68      365.06     13.20 o
   1   1  11     2042.54     2128.47     30.70 o
   2   1  11     2763.98     2695.60     36.78 o
   3   1  11        3.29       -9.29      9.29 o
   4   1  11     1314.98     1392.43     64.40 o
   5   1  11       29.88       23.95     12.35 o
   6   1  11      273.57      352.91     31.08 o
   7   1  11       43.43       56.51     16.53 o
   8   1  11        0.26       15.39     17.88 o
   9   1  11       63.98       76.37     20.90 o
 -19   2  11        5.70        5.04     15.17 o
 -18   2  11        0.26        6.82     13.84 o
 -17   2  11      154.22      197.29     22.48 o
 -16   2  11        3.49      -10.87     13.60 o
 -15   2  11      117.65      127.83     17.68 o
 -14   2  11      361.04      326.93     24.14 o
 -13   2  11      646.29      671.94     20.59 o
 -12   2  11       15.47        7.47      5.51 o
 -11   2  11     1917.03     1886.86     34.14 o
 -10   2  11      133.44      108.80      7.61 o
  -9   2  11      794.76      691.67     15.37 o
  -8   2  11     2862.21     2786.45     44.27 o
  -7   2  11     3983.93     3983.79     74.45 o
  -6   2  11      865.25      720.62     14.97 o
  -5   2  11     1693.78     1990.00     24.60 o
  -4   2  11     9418.06     9671.69     94.58 o
  -3   2  11      175.44      238.43      7.42 o
  -2   2  11     4383.38     4418.17     53.94 o
  -1   2  11      843.75      748.03     13.13 o
   0   2  11      963.44      813.74     16.81 o
   1   2  11      593.12      569.49     12.01 o
   2   2  11      508.91      466.71     13.97 o
   3   2  11      323.43      295.00     12.49 o
   4   2  11     1045.69      994.30     35.24 o
   5   2  11      221.57      282.46     22.52 o
   6   2  11        0.23        4.60      8.95 o
   7   2  11      737.85      720.97     43.23 o
   8   2  11      461.50      509.33     60.22 o
   9   2  11       12.03       18.09     17.37 o
 -19   3  11        5.67       -9.91     14.62 o
 -18   3  11       49.70       62.38     17.27 o
 -17   3  11       14.60       16.20     18.03 o
 -16   3  11        0.61       -8.64     13.90 o
 -15   3  11       48.79       17.07     15.62 o
 -14   3  11       35.42       39.67     25.88 o
 -13   3  11        0.01       -0.54      8.71 o
 -12   3  11      497.68      534.67     25.42 o
 -11   3  11       16.97        1.46      7.58 o
 -10   3  11       18.98       22.26      7.91 o
  -9   3  11       62.00       33.87      9.16 o
  -8   3  11      103.72      140.27     11.98 o
  -7   3  11      162.71      154.85     11.58 o
  -6   3  11       36.20       30.56      3.42 o
  -5   3  11      422.65      443.77     12.08 o
  -4   3  11      245.19      223.29      7.04 o
  -3   3  11      109.54       82.22      4.65 o
  -2   3  11       10.22        4.57      2.74 o
  -1   3  11      437.05      437.99     10.67 o
   0   3  11       10.74       -1.46      2.59 o
   1   3  11      851.44      852.78     16.55 o
   2   3  11      302.04      313.16      9.70 o
   3   3  11      152.41      177.92      9.79 o
   4   3  11      533.10      481.56     27.78 o
   5   3  11      625.28      652.13     32.21 o
   6   3  11        1.87        1.28     10.05 o
   7   3  11      171.25      193.48     26.05 o
   8   3  11       23.75       34.63     14.27 o
   9   3  11        0.23        7.68     16.81 o
 -18   4  11        6.58       -2.72     19.69 o
 -17   4  11       17.10        4.83     17.96 o
 -16   4  11      134.55      150.60     25.99 o
 -15   4  11      432.14      440.17     43.63 o
 -14   4  11       19.69        9.26     12.66 o
 -13   4  11      112.85      175.60     23.43 o
 -12   4  11      134.48      133.58     15.22 o
 -11   4  11      498.38      464.96     23.98 o
 -10   4  11       46.95       23.84     11.03 o
  -9   4  11      314.36      298.14     17.99 o
  -8   4  11       42.23       45.31      8.11 o
  -7   4  11       92.48       96.87     18.45 o
  -6   4  11       88.43       92.02      5.68 o
  -5   4  11      115.90      118.55      6.10 o
  -4   4  11      104.71       96.69      4.74 o
  -3   4  11      244.66      274.22      7.87 o
  -2   4  11       24.65       26.32      3.80 o
  -1   4  11     1404.41     1484.44     20.90 o
   0   4  11      542.43      493.71     14.85 o
   1   4  11      133.91      131.34      9.71 o
   2   4  11      175.65      181.18      8.46 o
   3   4  11        0.66        4.84      5.94 o
   4   4  11      685.86      663.84     29.30 o
   5   4  11      386.99      431.92     28.11 o
   6   4  11       35.11       13.79     11.43 o
   7   4  11      329.07      329.31     27.52 o
   8   4  11       31.45       31.12     14.51 o
   9   4  11        0.90       18.83     15.91 o
 -18   5  11      596.24      737.64     58.33 o
 -17   5  11        0.38      -15.57     15.57 o
 -16   5  11      168.52      179.45     29.60 o
 -15   5  11        7.29        7.95     15.78 o
 -14   5  11        0.04       -9.80     13.35 o
 -13   5  11       12.22       -1.85     10.84 o
 -12   5  11      142.52      162.29     35.83 o
 -11   5  11      552.90      495.25     38.18 o
 -10   5  11       23.43       32.47     12.27 o
  -9   5  11     3692.22     3874.76     78.86 o
  -8   5  11     1542.70     1450.01     37.88 o
  -7   5  11     1309.03     1354.20     26.42 o
  -6   5  11       97.80       89.50      6.01 o
  -5   5  11      281.23      275.55     13.00 o
  -4   5  11       88.92      109.23      8.31 o
  -3   5  11      475.38      485.94     10.46 o
  -2   5  11       22.51       34.95      4.35 o
  -1   5  11     1803.29     1862.02     25.14 o
   0   5  11     2185.92     2050.24     27.24 o
   1   5  11     1318.05     1389.21     22.86 o
   2   5  11     2137.15     2170.33     35.31 o
   3   5  11       48.35       52.54      7.95 o
   4   5  11      539.36      554.91     27.91 o
   5   5  11      241.06      192.99     47.63 o
   6   5  11      278.73      288.70     24.86 o
   7   5  11       16.47       31.79     15.08 o
   8   5  11      102.94       90.58     18.53 o
   9   5  11       19.66       16.03     15.38 o
 -18   6  11        3.17        5.89     22.37 o
 -17   6  11       42.07       40.55     22.20 o
 -16   6  11        2.18      -17.21     17.21 o
 -15   6  11       17.28       -9.74     14.05 o
 -14   6  11        2.53       15.95     17.65 o
 -13   6  11        0.06       -5.11     12.86 o
 -12   6  11       22.38       27.60     13.61 o
 -11   6  11      504.57      462.53     35.43 o
 -10   6  11      161.83       87.93     19.36 o
  -9   6  11        3.91        3.96      7.48 o
  -8   6  11       66.06       71.71     10.56 o
  -7   6  11      597.92      567.90     16.15 o
  -6   6  11      431.99      366.61     10.35 o
  -5   6  11      416.37      430.13     13.46 o
  -4   6  11      128.51      118.24      7.34 o
  -3   6  11      824.14      807.32     15.79 o
  -2   6  11       53.18       64.42      5.92 o
  -1   6  11      986.60      985.87     18.25 o
   0   6  11      248.43      282.36     11.01 o
   1   6  11       84.95       84.30      6.98 o
   2   6  11      377.15      379.50     13.31 o
   3   6  11       68.20       66.59      8.97 o
   4   6  11       17.67       28.83     12.12 o
   5   6  11        0.27        3.81     11.01 o
   6   6  11      183.65      232.32     26.72 o
   7   6  11        7.44        6.06     13.01 o
   8   6  11        0.02      -14.23     14.23 o
 -17   7  11        1.12      -28.79     28.79 o
 -16   7  11       50.58       30.10     25.05 o
 -15   7  11        5.29       -0.71     17.32 o
 -14   7  11      194.99      147.27     25.56 o
 -13   7  11       31.70       40.80     17.30 o
 -12   7  11      277.78      276.33     30.78 o
 -11   7  11      105.12       93.21     54.53 o
 -10   7  11     1187.60     1159.74     50.04 o
  -9   7  11       74.24       95.97     19.90 o
  -8   7  11       81.95       54.60     15.46 o
  -7   7  11       58.69       60.66      5.23 o
  -6   7  11     2512.15     2491.60     37.36 o
  -5   7  11      717.07      719.62     19.49 o
  -4   7  11       59.69       52.86      6.23 o
  -3   7  11       84.78       89.83      7.37 o
  -2   7  11      811.64      718.27     17.15 o
  -1   7  11      567.53      525.66     15.39 o
   0   7  11      588.07      587.06     25.78 o
   1   7  11      279.02      244.43     11.52 o
   2   7  11        5.45        3.08      5.18 o
   3   7  11      676.07      605.83     36.42 o
   4   7  11        0.58       -4.98     18.17 o
   5   7  11      108.79       99.42     20.68 o
   6   7  11      284.53      267.89     25.87 o
   7   7  11      114.32       61.25     17.27 o
   8   7  11       10.09       17.62     16.05 o
 -16   8  11       46.21       86.64     26.31 o
 -15   8  11        0.76       -9.07     17.97 o
 -14   8  11      154.47      183.33     30.39 o
 -13   8  11      113.23      116.02     24.80 o
 -12   8  11       27.98       24.69     19.87 o
 -11   8  11      129.32      131.05     32.77 o
 -10   8  11      163.62      147.09     23.42 o
  -9   8  11       62.73       80.77     17.71 o
  -8   8  11      690.57      648.62     35.19 o
  -7   8  11      475.30      507.49     13.92 o
  -6   8  11      178.39      184.38      8.84 o
  -5   8  11       25.51       42.15      6.16 o
  -4   8  11        1.98        0.68      4.97 o
  -3   8  11      119.09      102.23      9.63 o
  -2   8  11      394.95      351.45     15.04 o
  -1   8  11      497.19      490.33     16.23 o
   0   8  11      774.84      748.14     18.72 o
   1   8  11      275.09      267.09     13.08 o
   2   8  11        0.50       -0.10      6.20 o
   3   8  11       76.82       66.98     10.08 o
   4   8  11      612.14      626.89     41.72 o
   5   8  11      270.86      227.14     23.64 o
   6   8  11       22.09        4.51     14.00 o
   7   8  11       70.59       63.67     32.08 o
 -16   9  11       89.54       88.42     26.63 o
 -15   9  11      244.46      239.70     49.20 o
 -14   9  11      341.68      420.18     42.99 o
 -13   9  11       59.34       86.10     64.66 o
 -12   9  11      375.07      379.58     60.28 o
 -11   9  11      463.16      499.48     63.34 o
 -10   9  11       34.37       24.99     14.66 o
  -9   9  11      466.62      489.04     38.16 o
  -8   9  11      566.58      513.62     70.65 o
  -7   9  11      483.50      508.70     22.22 o
  -6   9  11      306.72      264.77     10.93 o
  -5   9  11     2020.16     1843.35     42.83 o
  -4   9  11       89.87      104.69     11.88 o
  -3   9  11       22.21       30.06      6.79 o
  -2   9  11      105.65      112.06      9.80 o
  -1   9  11       97.94       84.40      9.06 o
   0   9  11      929.08      923.09     28.82 o
   1   9  11      460.17      416.52     16.75 o
   2   9  11        0.36       -0.95      6.42 o
   3   9  11      136.66      124.73     16.52 o
   4   9  11      797.85      797.14     37.85 o
   5   9  11       52.44       42.44     15.88 o
   6   9  11       30.61       31.06     16.55 o
 -15  10  11      395.35      451.92     47.13 o
 -14  10  11      340.11      360.73     41.32 o
 -13  10  11      448.77      548.30     48.11 o
 -12  10  11      228.85      182.56     33.85 o
 -11  10  11       15.41       18.57     16.50 o
 -10  10  11       10.56        5.07     14.46 o
  -9  10  11       65.61       36.09     22.18 o
  -8  10  11      150.74      143.73     17.80 o
  -7  10  11       10.21       18.28      5.82 o
  -6  10  11      299.45      284.52     12.65 o
  -5  10  11      128.28      132.48     10.75 o
  -4  10  11      433.46      440.84     16.89 o
  -3  10  11      376.34      393.33     16.87 o
  -2  10  11      247.82      218.27     13.33 o
  -1  10  11       39.32       33.13      7.96 o
   0  10  11        7.27       10.58      7.15 o
   1  10  11       34.10       32.79      8.12 o
   2  10  11       28.04       20.90      7.90 o
   3  10  11        0.37        1.89     11.63 o
   4  10  11      138.64      112.53     37.05 o
   5  10  11       10.83      -18.79     24.26 o
 -13  11  11      147.75      184.73     32.67 o
 -12  11  11      184.40      244.96     34.63 o
 -11  11  11        0.62      -14.78     16.27 o
 -10  11  11      267.94      306.93     34.75 o
  -9  11  11       60.60       48.75     18.77 o
  -8  11  11      150.21      192.68     26.97 o
  -7  11  11        2.49        2.58      5.77 o
  -6  11  11        8.38        3.86      6.50 o
  -5  11  11       43.09       48.52      8.30 o
  -4  11  11      124.40       89.33      9.99 o
  -3  11  11       65.46       92.36     14.11 o
  -2  11  11       26.51       55.34      9.18 o
  -1  11  11       64.64       89.28     10.56 o
   0  11  11       15.62       12.79      7.78 o
   1  11  11      424.90      504.31     19.72 o
   2  11  11       11.21       -2.91      9.20 o
   3  11  11        2.01      -17.28     26.27 o
   4  11  11       55.90       48.46     33.41 o
 -12  12  11       10.01      -14.33     18.97 o
 -11  12  11       44.91       55.58     22.39 o
 -10  12  11        1.01      -10.30     17.34 o
  -9  12  11       62.74       52.54     20.54 o
  -8  12  11       38.65       83.83     30.14 o
  -7  12  11      298.16      360.27     36.32 o
  -6  12  11       61.74       78.79      9.38 o
  -5  12  11      199.01      183.23     12.87 o
  -4  12  11      491.55      566.60     30.28 o
  -3  12  11      209.31      214.58     14.35 o
  -2  12  11        2.57       -3.94      7.61 o
  -1  12  11        0.21       -7.45      7.45 o
   0  12  11       71.41       46.74      9.79 o
   1  12  11      118.91      145.05     12.69 o
   2  12  11       50.43       43.86     11.82 o
 -10  13  11        0.12       14.50     26.97 o
  -9  13  11      380.65      271.55     49.28 o
  -8  13  11       19.64       23.31     27.69 o
  -7  13  11      391.26      404.73     45.18 o
  -6  13  11      114.98      133.86     11.67 o
  -5  13  11      216.50      213.35     14.15 o
  -4  13  11      246.80      296.20     16.65 o
  -3  13  11      233.63      250.28     22.79 o
  -2  13  11      349.16      331.90     19.15 o
  -1  13  11       42.50       36.18      9.92 o
   0  13  11        3.94       -4.89     10.83 o
 -17   0  12        9.02       14.85     23.59 o
 -16   0  12        5.93       11.53     11.02 o
 -15   0  12       35.46       23.23     10.04 o
 -14   0  12      503.61      514.23     33.22 o
 -13   0  12       92.70       91.90     15.92 o
 -12   0  12      385.75      361.99     27.81 o
 -11   0  12       87.37      108.23     21.42 o
 -10   0  12       89.15       41.64      9.39 o
  -9   0  12        3.46       -1.47      4.86 o
  -8   0  12      403.01      294.50     29.78 o
  -7   0  12      975.51     1237.02     34.72 o
  -6   0  12       20.95       10.99      7.69 o
  -5   0  12      478.87      673.45     15.31 o
  -4   0  12      242.64      315.17     12.38 o
  -3   0  12     4451.89     4922.38     75.56 o
  -2   0  12      924.94      818.89     19.49 o
  -1   0  12     1856.01     1769.32     37.36 o
   0   0  12     3238.05     3433.17     79.72 o
   1   0  12     2401.69     2479.69     49.67 o
   2   0  12       21.40       24.34      8.50 o
   3   0  12      265.57      233.99     32.50 o
   4   0  12       60.82       96.86     23.23 o
   5   0  12        8.60      -13.63     13.63 o
   6   0  12       89.38       61.67     23.45 o
   7   0  12        1.58        0.77     16.93 o
   8   0  12        1.70       22.34     22.14 o
   9   0  12      474.61      551.07     64.63 o
 -18   1  12       19.18        5.54     24.43 o
 -17   1  12        1.04       -1.84     10.58 o
 -16   1  12      269.29      242.83     19.48 o
 -15   1  12        0.51       -8.91      8.91 o
 -14   1  12      560.81      572.36     20.21 o
 -13   1  12     1070.00     1048.49     25.75 o
 -12   1  12      642.84      656.49     25.06 o
 -11   1  12       26.11       10.44      5.74 o
 -10   1  12      268.75      363.08     14.83 o
  -9   1  12      120.16      110.04      8.38 o
  -8   1  12     1026.52     1135.14     23.96 o
  -6   1  12     1456.52     1454.86     22.19 o
  -5   1  12     1435.11     1454.10     23.75 o
  -4   1  12      234.34      217.68      6.88 o
  -3   1  12      810.62      822.02     14.30 o
  -2   1  12      557.46      544.88     11.52 o
  -1   1  12     1026.46     1096.20     19.86 o
   0   1  12      335.33      411.20     17.91 o
   1   1  12        0.19        3.75      4.34 o
   2   1  12       60.97       64.52      6.61 o
   3   1  12        2.08       -7.93     10.88 o
   4   1  12        5.76        5.26     20.09 o
   5   1  12      180.68      196.28     44.43 o
   6   1  12       53.51       87.52     23.26 o
   7   1  12       23.44       43.36     16.91 o
   8   1  12       10.09       13.58     15.61 o
   9   1  12       12.21       11.44     19.98 o
 -19   2  12       19.48       10.73     29.15 o
 -18   2  12        3.00       13.57     13.74 o
 -17   2  12      107.70      160.86     26.77 o
 -16   2  12      980.82     1051.35     52.05 o
 -15   2  12       42.63       50.25     19.70 o
 -14   2  12       27.50       13.26     13.51 o
 -13   2  12     2880.88     2643.81    109.02 o
 -12   2  12       85.18       71.22     11.27 o
 -11   2  12      105.73       99.56      9.30 o
 -10   2  12      631.93      599.78     19.35 o
  -9   2  12       75.22      114.51      7.17 o
  -8   2  12       53.59       85.93      9.38 o
  -7   2  12      302.51      328.42     16.46 o
  -6   2  12     2272.20     2182.85     32.02 o
  -5   2  12      378.11      510.45      9.40 o
  -4   2  12      652.61      604.74     10.92 o
  -3   2  12      384.08      401.42     10.77 o
  -2   2  12      338.65      307.51      9.17 o
  -1   2  12      262.74      267.39      9.35 o
   0   2  12      613.64      582.36     15.74 o
   1   2  12       35.93       22.31      4.34 o
   2   2  12      345.67      325.45     13.79 o
   3   2  12       96.83      112.03     14.69 o
   4   2  12        5.26        0.03      9.17 o
   5   2  12        0.38        5.05     12.73 o
   6   2  12       12.20       30.04     14.61 o
   7   2  12        5.83        0.62     13.48 o
   8   2  12      218.57      233.88     61.05 o
   9   2  12       46.10       64.27     21.04 o
 -19   3  12       24.62        6.08     15.57 o
 -18   3  12        7.25       -6.73     13.27 o
 -17   3  12      251.44      231.70     31.57 o
 -16   3  12      648.45      481.28     41.31 o
 -15   3  12      428.00      352.08     45.67 o
 -14   3  12      380.30      386.35     27.68 o
 -13   3  12      930.59      922.10     51.54 o
 -12   3  12       53.59       85.56     12.91 o
 -11   3  12      284.55      244.88     17.91 o
 -10   3  12        5.76        9.11      5.92 o
  -9   3  12      279.33      296.52     20.66 o
  -8   3  12     1363.51     1305.56     33.90 o
  -7   3  12     2737.87     3378.30     74.69 o
  -6   3  12      181.93      159.60      6.20 o
  -5   3  12      213.69      178.53      5.96 o
  -4   3  12     2092.92     2146.96     28.94 o
  -3   3  12       37.02       48.15      4.45 o
  -2   3  12     1226.93     1130.64     17.23 o
  -1   3  12       13.41        8.08      3.75 o
   0   3  12      640.40      634.05     15.42 o
   1   3  12      181.60      151.01      7.47 o
   2   3  12     1230.88     1175.45     20.23 o
   3   3  12      308.90      308.58     12.73 o
   4   3  12      244.22      193.57     19.20 o
   5   3  12       38.60       16.96     16.13 o
   6   3  12       92.97       89.44     28.97 o
   7   3  12      360.31      342.10     28.71 o
   8   3  12      312.20      342.00     35.60 o
   9   3  12       81.01       69.84     23.02 o
 -19   4  12      469.43      518.02     39.05 o
 -18   4  12       27.76       31.84     20.92 o
 -17   4  12      112.29      151.89     28.59 o
 -16   4  12       82.85      114.82     32.37 o
 -15   4  12      670.81      780.71     67.71 o
 -14   4  12      193.57      182.88     25.65 o
 -13   4  12     1123.77     1077.41     80.09 o
 -12   4  12       74.55       78.88     17.22 o
 -11   4  12        8.08       -1.56      7.61 o
 -10   4  12      195.21      161.50     14.51 o
  -9   4  12        0.36        7.66      6.22 o
  -8   4  12      591.14      498.07     29.49 o
  -7   4  12       19.14       13.10      2.95 o
  -6   4  12     1296.61     1232.67     18.49 o
  -5   4  12       56.35       73.41      5.72 o
  -4   4  12       42.54       39.71      3.75 o
  -3   4  12      246.63      211.42      9.28 o
  -2   4  12        1.82        3.15      3.50 o
  -1   4  12       58.63       72.54      5.55 o
   0   4  12      301.88      313.17     10.00 o
   1   4  12     1032.74      980.05     18.47 o
   2   4  12     1319.26     1220.22     22.54 o
   3   4  12      142.90      126.31      9.48 o
   4   4  12      437.06      468.80     28.59 o
   5   4  12        4.07       14.81     11.02 o
   6   4  12        0.21       11.55     12.01 o
   7   4  12      248.59      276.75     26.41 o
   8   4  12        0.07       -3.32     13.54 o
 -18   5  12      115.51      168.47    117.18 o
 -17   5  12      104.97       71.94     25.22 o
 -16   5  12      398.47      406.76     40.62 o
 -15   5  12      126.07       79.53     21.04 o
 -14   5  12      593.72      605.99     44.60 o
 -13   5  12      263.61      242.51     27.62 o
 -12   5  12      349.84      410.60     33.22 o
 -11   5  12      145.77      165.46     15.92 o
 -10   5  12     2624.70     2716.02     61.62 o
  -9   5  12     1971.03     2144.11     50.92 o
  -8   5  12      425.16      376.03     19.62 o
  -7   5  12     1758.89     1596.29     23.42 o
  -6   5  12      885.14      905.58     15.72 o
  -5   5  12     2589.82     2535.37     45.04 o
  -4   5  12     1150.76     1142.45     17.05 o
  -3   5  12       95.71       78.69      5.96 o
  -2   5  12     2184.74     2110.30     27.57 o
  -1   5  12     1588.52     1505.46     22.17 o
   0   5  12      212.26      200.84      8.69 o
   1   5  12       25.52       26.22      5.37 o
   2   5  12      347.49      341.14     12.49 o
   3   5  12      545.38      543.91     24.57 o
   4   5  12       92.93      109.35     16.02 o
   5   5  12       74.83       87.20     16.06 o
   6   5  12       19.90       10.98     12.63 o
   7   5  12        9.83       21.80     17.54 o
   8   5  12       41.35       45.77     23.86 o
 -18   6  12       62.15       10.19     52.80 o
 -17   6  12       31.04       35.74     30.57 o
 -16   6  12       36.39        8.97     16.01 o
 -15   6  12        0.73       18.35     15.61 o
 -14   6  12        1.19      -10.37     12.12 o
 -13   6  12      321.45      309.92     31.38 o
 -12   6  12        2.32      -12.81     12.81 o
 -11   6  12       12.11       41.32     16.59 o
 -10   6  12     1303.94     1333.27     39.44 o
  -9   6  12       82.72       78.78     13.64 o
  -8   6  12      390.76      323.39     19.59 o
  -7   6  12       61.43       46.03      4.93 o
  -6   6  12      225.35      195.83      8.28 o
  -5   6  12      404.13      436.76     13.90 o
  -4   6  12       75.59       75.52      7.14 o
  -3   6  12      130.96      164.92      8.79 o
  -2   6  12      124.30      147.79      7.52 o
  -1   6  12      157.88      153.75      8.58 o
   0   6  12       58.94       57.31      6.59 o
   1   6  12      309.94      285.30     11.47 o
   2   6  12       50.34       43.94      6.91 o
   3   6  12      142.44      154.40     13.08 o
   4   6  12      103.99      108.39     16.91 o
   5   6  12       12.05        8.41     11.16 o
   6   6  12        9.26       28.22     14.02 o
   7   6  12       56.45       57.75     17.15 o
 -17   7  12        0.46        9.83     20.50 o
 -16   7  12      794.55      842.54     61.02 o
 -15   7  12       27.34        8.02     17.14 o
 -14   7  12      371.28      354.28     36.52 o
 -13   7  12       60.35       37.58     16.32 o
 -12   7  12       13.33        2.73     12.68 o
 -11   7  12       85.04      101.19     20.08 o
 -10   7  12      879.17     1000.58     46.17 o
  -9   7  12      977.06      975.70     32.37 o
  -8   7  12       15.48       14.68      8.46 o
  -7   7  12     1497.54     1498.02     24.43 o
  -6   7  12      182.09      171.16      9.48 o
  -5   7  12      677.37      709.79     16.60 o
  -4   7  12      130.04      118.05      8.79 o
  -3   7  12      361.45      362.73     13.21 o
  -2   7  12       66.09       71.95      7.99 o
  -1   7  12      714.86      696.76     19.95 o
   0   7  12      129.03      112.44      7.95 o
   1   7  12        2.74        0.38      4.96 o
   2   7  12       84.46       81.68      9.63 o
   3   7  12        5.60       -0.82      6.90 o
   4   7  12       23.54       39.01     13.48 o
   5   7  12       56.53       48.80     15.55 o
   6   7  12       57.77       90.42     18.38 o
   7   7  12        2.26        1.11     14.76 o
 -17   8  12       86.10      104.69     28.89 o
 -16   8  12      257.22      276.66     37.88 o
 -15   8  12      276.72      291.32     37.66 o
 -14   8  12       47.86       44.22     20.94 o
 -13   8  12      902.30      905.82     50.65 o
 -12   8  12       50.25       45.28     18.29 o
 -11   8  12      378.18      372.21     34.26 o
 -10   8  12     1063.70     1012.35    147.97 o
  -9   8  12      809.45      787.37     83.53 o
  -8   8  12      200.34      225.33     12.09 o
  -7   8  12       13.58       10.01      4.65 o
  -6   8  12       43.21       49.26      6.02 o
  -5   8  12       55.19       57.55      7.85 o
  -4   8  12       12.36       22.65      5.89 o
  -3   8  12       34.96       28.54      6.93 o
  -2   8  12      191.13      207.16     12.11 o
  -1   8  12      277.82      288.79     18.00 o
   0   8  12      120.56      100.69      9.71 o
   1   8  12      939.50     1018.63     25.19 o
   2   8  12       36.41       34.44      6.93 o
   3   8  12      173.95      225.09     14.96 o
   4   8  12        4.96      -11.71     11.71 o
   5   8  12      127.49      143.60     21.84 o
   6   8  12       24.03       32.10     16.31 o
 -16   9  12        4.11        3.76     22.25 o
 -15   9  12      103.46      150.32     41.61 o
 -14   9  12        9.08      -12.35     19.78 o
 -13   9  12      167.48      128.75     25.83 o
 -12   9  12        0.04      -12.07     13.40 o
 -11   9  12       36.34       28.66     16.19 o
 -10   9  12        6.83       10.58     24.26 o
  -9   9  12      372.10      366.21     32.70 o
  -8   9  12      328.98      326.80     16.07 o
  -7   9  12       65.49       77.42      7.64 o
  -6   9  12      143.71      118.94      8.76 o
  -5   9  12       31.70       29.30      7.98 o
  -4   9  12      472.64      402.74     16.21 o
  -3   9  12        2.63       15.75      6.54 o
  -2   9  12      570.72      511.53     18.42 o
  -1   9  12        4.45        7.87      6.57 o
   0   9  12       85.09       80.29     13.50 o
   1   9  12       35.48       26.88      7.73 o
   2   9  12       73.67       56.17      9.03 o
   3   9  12        5.59       -4.71     20.97 o
   4   9  12        8.90       22.74     29.03 o
   5   9  12       19.47      -18.80     18.80 o
 -15  10  12        4.12       -3.83     19.53 o
 -14  10  12       30.60       16.43     21.34 o
 -13  10  12        0.20      -15.78     15.78 o
 -12  10  12       72.87       45.48     19.62 o
 -11  10  12       35.15       62.44     20.64 o
 -10  10  12       90.88       58.05     19.59 o
  -9  10  12        7.43        4.80     14.22 o
  -8  10  12        0.37        5.04      9.58 o
  -7  10  12       14.93       12.40      5.80 o
  -6  10  12      452.35      448.43     16.23 o
  -5  10  12      131.26      134.49     10.57 o
  -4  10  12      148.56      145.42     15.27 o
  -3  10  12        0.13        3.96      6.64 o
  -2  10  12      161.51      147.46     12.53 o
  -1  10  12      168.62      163.32     12.14 o
   0  10  12        8.72        5.50      7.35 o
   1  10  12        4.88       -3.50      7.57 o
   2  10  12       88.01       78.27     10.05 o
   3  10  12       46.66       59.16     33.33 o
   4  10  12       85.11       89.51     37.51 o
 -14  11  12       13.11       33.87     32.19 o
 -13  11  12        3.18        5.53     20.38 o
 -12  11  12      286.56      323.73     38.97 o
 -11  11  12       97.81      108.34     24.72 o
 -10  11  12      331.51      340.22     36.54 o
  -9  11  12      232.66      232.66     30.27 o
  -8  11  12      249.45      267.91     16.56 o
  -7  11  12      749.48      805.54     40.59 o
  -6  11  12      112.93      114.24     10.15 o
  -5  11  12      144.53      161.36     12.00 o
  -4  11  12        0.11        5.83      6.97 o
  -3  11  12      172.89      168.94     12.63 o
  -2  11  12      301.74      317.52     16.66 o
  -1  11  12       47.25       34.75      8.79 o
   0  11  12       96.38       99.36     11.27 o
   1  11  12       17.11        9.51      8.30 o
   2  11  12       71.97       52.48     11.67 o
   3  11  12       11.68      -24.99     24.99 o
 -12  12  12       27.27       44.38     23.33 o
 -11  12  12       16.85       28.37     28.90 o
 -10  12  12       12.53        1.83     18.74 o
  -9  12  12      245.25      187.70     42.00 o
  -8  12  12       69.97       96.48     32.34 o
  -7  12  12        0.35        3.43      6.84 o
  -6  12  12        5.94        3.63      7.19 o
  -5  12  12       21.37       30.57      8.71 o
  -4  12  12       37.07       34.72      9.08 o
  -3  12  12        3.57       -5.76      7.28 o
  -2  12  12       13.13        9.10      8.27 o
  -1  12  12       11.70        3.78      8.15 o
   0  12  12       65.83       53.06     11.81 o
   1  12  12      126.60      125.14     12.51 o
   2  12  12        0.11        0.50     10.36 o
 -10  13  12       52.97       18.22     26.66 o
  -9  13  12        1.35        9.92     26.28 o
  -8  13  12        0.73        3.16     24.70 o
  -7  13  12      136.46      170.47     17.21 o
  -6  13  12       33.69       26.04      9.08 o
  -5  13  12       52.23       57.65     10.19 o
  -4  13  12       11.27       10.93      8.80 o
  -3  13  12       41.01       43.94     10.37 o
  -2  13  12       60.54       37.38     10.09 o
  -1  13  12       11.69        2.41      9.20 o
 -19   1  13      442.14      494.07     65.79 o
 -18   1  13        8.00       20.38     24.45 o
 -17   1  13      438.54      488.42     88.22 o
 -16   1  13      505.82      595.57     34.58 o
 -15   1  13       99.20       86.45     16.01 o
 -14   1  13     1949.86     1985.64     75.99 o
 -13   1  13        3.51        9.31      6.97 o
 -12   1  13      946.98     1014.61     44.57 o
 -11   1  13     2302.11     2321.04     75.74 o
 -10   1  13      685.14      756.42     22.35 o
  -9   1  13      342.67      316.60     16.59 o
  -8   1  13      654.67      733.10     21.98 o
  -7   1  13     4289.10     4172.84     70.05 o
  -6   1  13      947.26     1014.54     14.20 o
  -5   1  13     2400.51     2332.91     34.94 o
  -4   1  13     1248.97     1307.62     19.49 o
  -3   1  13      763.29      732.15     20.15 o
  -2   1  13        0.67        8.18      3.62 o
  -1   1  13      485.54      495.84     12.14 o
   0   1  13       13.38       12.59      4.99 o
   1   1  13        0.33       -0.26      4.41 o
   2   1  13      678.10      684.91     25.68 o
   3   1  13       16.94       12.52     11.08 o
   4   1  13      297.43      339.17     29.12 o
   5   1  13      264.48      225.54     31.29 o
   6   1  13      201.49      189.62     25.34 o
   7   1  13        3.41       21.21     15.53 o
   8   1  13        2.38       28.17     17.28 o
 -19   2  13       41.11       83.80     35.98 o
 -18   2  13        0.12       -0.26     12.47 o
 -17   2  13        9.60       17.50     15.49 o
 -16   2  13       73.24       62.27     23.09 o
 -15   2  13      608.08      673.64     32.63 o
 -14   2  13       17.89       14.77     10.20 o
 -13   2  13       35.65       42.18     11.46 o
 -12   2  13       12.54       14.51      8.24 o
 -11   2  13      651.88      632.79     24.49 o
 -10   2  13      130.33      101.43     13.57 o
  -9   2  13       46.00       73.61     11.35 o
  -8   2  13     1753.23     1653.19     39.27 o
  -7   2  13     1816.76     1883.57     32.70 o
  -6   2  13     3489.62     3687.22     39.45 o
  -5   2  13     1678.47     1719.38     26.96 o
  -4   2  13       77.39       56.95      4.72 o
  -3   2  13      450.26      449.47     10.71 o
  -2   2  13     5526.46     5721.54     64.44 o
  -1   2  13      214.53      203.04      8.67 o
   0   2  13      304.88      321.26     10.67 o
   1   2  13     2338.49     2278.03     31.48 o
   2   2  13      284.97      272.75     14.08 o
   3   2  13      408.79      400.61     30.66 o
   4   2  13      378.65      372.65     30.98 o
   5   2  13       67.80       94.57     21.20 o
   6   2  13      184.34      187.26     25.79 o
   7   2  13       56.82       80.94     21.44 o
   8   2  13        9.55       24.69     18.11 o
 -19   3  13       12.14       19.60     16.36 o
 -18   3  13       82.46       97.00     24.57 o
 -17   3  13        1.56       14.08     16.28 o
 -16   3  13      199.21      193.15     28.22 o
 -15   3  13       55.21       43.16     19.81 o
 -14   3  13      145.08      149.60     27.03 o
 -13   3  13      288.85      276.72     21.18 o
 -12   3  13      176.64      133.01     20.01 o
 -11   3  13        4.99        2.68      7.33 o
 -10   3  13        2.05        1.28      5.64 o
  -9   3  13      201.20      198.96     17.17 o
  -8   3  13       49.83       48.31      8.28 o
  -7   3  13      842.00      869.68     17.30 o
  -6   3  13     1114.00     1185.66     17.98 o
  -5   3  13        4.75        0.77      2.16 o
  -4   3  13       10.27       18.63      3.72 o
  -3   3  13      549.60      554.49     12.14 o
  -2   3  13      304.40      308.77     10.45 o
  -1   3  13      168.21      156.64      7.51 o
   0   3  13       28.99       23.99      4.53 o
   1   3  13      112.87      107.27      6.98 o
   2   3  13      728.99      746.65     16.94 o
   3   3  13      239.08      239.93     35.01 o
   4   3  13       12.69       16.76     10.63 o
   5   3  13       26.90       11.30     11.85 o
   6   3  13       30.72       20.95     18.35 o
   7   3  13      252.47      304.82     33.77 o
   8   3  13       47.84       49.67     20.30 o
 -19   4  13        8.47       31.78     24.18 o
 -18   4  13        9.42       18.24     27.33 o
 -17   4  13       20.62        3.31     17.74 o
 -16   4  13        0.05        1.99     21.14 o
 -15   4  13      421.51      461.48     40.64 o
 -14   4  13        7.37       27.26     13.53 o
 -13   4  13     1372.54     1409.47     48.57 o
 -12   4  13      728.52      844.06     31.51 o
 -11   4  13      842.14      822.52     41.03 o
 -10   4  13       95.15      112.63     12.95 o
  -9   4  13       24.22       19.05      7.81 o
  -8   4  13      200.18      211.77     15.30 o
  -7   4  13       60.80       60.36      4.21 o
  -6   4  13     1568.02     1607.91     22.93 o
  -5   4  13       47.52       50.28      6.35 o
  -4   4  13     1487.68     1520.99     22.29 o
  -3   4  13     1588.09     1620.23     27.19 o
  -2   4  13      327.79      401.94     12.29 o
  -1   4  13      109.51      132.89      7.19 o
   0   4  13     2294.77     2205.47     29.41 o
   1   4  13      184.08      188.99      9.35 o
   2   4  13       36.90       27.55      6.30 o
   3   4  13       18.96       14.53     10.72 o
   4   4  13      118.87      124.44     17.01 o
   5   4  13        7.23        1.71     13.19 o
   6   4  13       80.27       85.14     17.45 o
   7   4  13        0.01        4.76     14.51 o
   8   4  13       28.56       45.46     31.51 o
 -18   5  13       77.78       87.51     27.21 o
 -17   5  13      323.53      315.46     38.05 o
 -16   5  13      893.85      986.58     53.75 o
 -15   5  13        0.11      -13.47     13.47 o
 -14   5  13      403.39      463.37     49.12 o
 -13   5  13      457.50      403.13     34.62 o
 -12   5  13       37.55       43.38     10.84 o
 -11   5  13      327.00      284.39     20.24 o
 -10   5  13     2274.99     2227.94     77.10 o
  -9   5  13        0.22       -6.44      6.44 o
  -8   5  13        0.11        0.49      6.46 o
  -7   5  13     2974.68     2932.86     39.86 o
  -6   5  13      326.53      287.60      9.52 o
  -5   5  13      283.44      298.22     14.54 o
  -4   5  13      119.04       93.70      6.97 o
  -3   5  13      338.61      385.45     10.73 o
  -2   5  13      351.41      405.04     10.97 o
  -1   5  13        0.02        0.82      4.10 o
   0   5  13       18.25       19.46      5.14 o
   1   5  13       47.37       47.10      6.11 o
   2   5  13      470.53      443.13     15.24 o
   3   5  13      292.82      317.99     13.96 o
   4   5  13        5.27       -0.29     11.21 o
   5   5  13      459.47      473.81     31.67 o
   6   5  13       55.12       48.28     15.54 o
   7   5  13       14.91        9.78     14.97 o
 -18   6  13      528.08      624.59     85.40 o
 -17   6  13       42.67        7.87     20.37 o
 -16   6  13      146.37      183.27     37.36 o
 -15   6  13      135.46      101.18     22.71 o
 -14   6  13      380.72      364.39     35.70 o
 -13   6  13       32.66       24.34     14.42 o
 -12   6  13       37.64       54.49     16.00 o
 -11   6  13     2201.66     2253.83     73.21 o
 -10   6  13      972.28      980.55     33.09 o
  -9   6  13       31.00       15.20      8.28 o
  -8   6  13      912.18      878.74     37.15 o
  -7   6  13     1853.16     1877.17     28.48 o
  -6   6  13        4.12        3.32      3.91 o
  -5   6  13      122.31      127.09      8.05 o
  -4   6  13      739.08      676.43     16.19 o
  -3   6  13        3.76       -2.46      4.80 o
  -2   6  13      305.86      302.52     17.65 o
  -1   6  13     1421.71     1477.65     24.58 o
   0   6  13      236.14      202.45     10.14 o
   1   6  13      156.40      134.74      8.66 o
   2   6  13       44.51       22.00      8.81 o
   3   6  13       25.53       15.25     11.36 o
   4   6  13        9.85       -5.41     10.94 o
   5   6  13       20.62       10.39     12.56 o
   6   6  13        8.93       10.38     14.55 o
   7   6  13       34.14       56.82     18.51 o
 -17   7  13        5.50        1.98     20.48 o
 -16   7  13      302.23      355.76     40.34 o
 -15   7  13       93.81      104.22     24.57 o
 -14   7  13      237.57      289.33     33.60 o
 -13   7  13       10.63       -7.90     12.83 o
 -12   7  13      189.78      191.30     26.27 o
 -11   7  13      127.46      129.58     21.46 o
 -10   7  13      509.33      562.95     35.83 o
  -9   7  13        9.52        2.33      7.85 o
  -8   7  13     1710.38     1615.61     38.07 o
  -7   7  13     1850.01     1815.14     28.66 o
  -6   7  13     1839.22     1802.89     32.13 o
  -5   7  13       60.30       72.07      7.11 o
  -4   7  13     1360.28     1163.54     22.87 o
  -3   7  13        0.54        5.77      5.28 o
  -2   7  13        1.46        7.37      5.86 o
  -1   7  13      298.78      276.90     13.71 o
   0   7  13      418.75      411.53     14.68 o
   1   7  13        8.63        7.47      5.35 o
   2   7  13        3.65        0.18      5.43 o
   3   7  13      399.01      397.37     33.75 o
   4   7  13       73.30       48.75     14.87 o
   5   7  13       76.70       71.53     16.97 o
   6   7  13       66.43       54.34     17.81 o
 -17   8  13      107.16      173.66     34.16 o
 -16   8  13        1.76        0.51     20.53 o
 -15   8  13      113.39       75.17     23.68 o
 -14   8  13       95.17       96.57     22.88 o
 -13   8  13       13.50       15.61     16.41 o
 -12   8  13       32.71       44.51     17.64 o
 -11   8  13        1.28        6.60     13.70 o
 -10   8  13       93.45       71.46     27.89 o
  -9   8  13       94.70       87.14     18.40 o
  -8   8  13      299.87      263.46     22.73 o
  -7   8  13      712.56      608.14     18.43 o
  -6   8  13      225.24      246.36     11.40 o
  -5   8  13      643.76      665.32     17.12 o
  -4   8  13      331.06      335.06     14.84 o
  -3   8  13      147.44      146.47     10.79 o
  -2   8  13       66.37       72.39      8.73 o
  -1   8  13       56.12       51.64      7.94 o
   0   8  13        2.83        0.56      6.64 o
   1   8  13        0.69       10.81      7.09 o
   2   8  13       56.47       46.81      8.38 o
   3   8  13      140.79      189.82     27.06 o
   4   8  13        9.52        4.15     13.01 o
   5   8  13      253.57      196.08     23.98 o
 -16   9  13      184.02      220.66     84.16 o
 -15   9  13       13.95        1.79     19.67 o
 -14   9  13       37.01       28.66     20.06 o
 -13   9  13       39.75       29.78     19.08 o
 -12   9  13       17.00        0.11     14.59 o
 -11   9  13        9.93       15.32     15.90 o
 -10   9  13      266.10      245.33     31.84 o
  -9   9  13       16.81        1.71     13.12 o
  -8   9  13      119.10       92.71     22.87 o
  -7   9  13        4.13        0.88      5.23 o
  -6   9  13       87.31       96.02      8.40 o
  -5   9  13       73.16       83.21      9.84 o
  -4   9  13        9.35       -3.03      5.99 o
  -3   9  13       21.62       24.09      7.26 o
  -2   9  13        0.30        5.01      6.68 o
  -1   9  13      137.47      132.87     11.18 o
   0   9  13       24.61       29.37      7.90 o
   1   9  13       77.71       76.14      9.67 o
   2   9  13       43.44       23.12     10.30 o
   3   9  13      107.85       51.51     32.27 o
   4   9  13      130.31       50.43     33.54 o
   5   9  13        0.00      -20.34     28.90 o
 -15  10  13        1.33        1.22     20.36 o
 -14  10  13       12.06       -9.47     19.46 o
 -13  10  13       28.86       27.47     20.38 o
 -12  10  13      286.18      297.20     35.15 o
 -11  10  13        5.00       -1.58     15.17 o
 -10  10  13      312.34      374.58     97.57 o
  -9  10  13      162.54      175.92     25.40 o
  -8  10  13      216.75      238.70     24.21 o
  -7  10  13       31.08       31.03      7.18 o
  -6  10  13      149.06      117.98     10.08 o
  -5  10  13      193.78      162.34     20.46 o
  -4  10  13       74.11       73.96      9.49 o
  -3  10  13        8.51       12.40      6.94 o
  -2  10  13       58.60       45.95     10.21 o
  -1  10  13      512.55      609.72     20.58 o
   0  10  13      604.34      602.01     20.20 o
   1  10  13        4.67       14.50      8.04 o
   2  10  13      155.55      166.63     20.55 o
   3  10  13      337.26      345.04     53.65 o
   4  10  13        0.00      -23.23     29.42 o
 -14  11  13       41.32       54.84     36.35 o
 -13  11  13       31.28       29.35     22.17 o
 -12  11  13      183.38      192.52     32.54 o
 -11  11  13       95.85       59.65     22.37 o
 -10  11  13      158.00      164.00     27.21 o
  -9  11  13        6.67       -1.47     14.59 o
  -8  11  13      529.16      554.40     30.28 o
  -7  11  13       87.13       91.60     12.03 o
  -6  11  13       40.72       48.10      8.55 o
  -5  11  13       49.59       72.02      9.59 o
  -4  11  13       26.03       28.39      8.22 o
  -3  11  13      294.21      306.95     18.49 o
  -2  11  13       11.62       -3.00     11.96 o
  -1  11  13       93.72      106.46     11.42 o
   0  11  13       79.19       81.98     15.39 o
   1  11  13      491.73      589.86     20.90 o
   2  11  13       14.14       14.54     13.48 o
 -12  12  13        0.01       -6.10     27.68 o
 -11  12  13       26.58       29.06     21.38 o
 -10  12  13       30.95      -12.39     17.33 o
  -9  12  13       83.78       77.48     31.60 o
  -8  12  13       26.00       25.36     10.80 o
  -7  12  13       49.31       62.96     12.54 o
  -6  12  13      100.14      131.93     11.49 o
  -5  12  13       41.00       36.33      9.04 o
  -4  12  13      565.76      643.16     21.63 o
  -3  12  13       27.15       11.42      8.50 o
  -2  12  13       81.19       94.01     11.19 o
  -1  12  13       64.93       59.64     10.70 o
   0  12  13        5.22       -2.45      8.66 o
   1  12  13      215.19      203.39     17.53 o
  -9  13  13       29.04       53.48     32.83 o
  -8  13  13       74.87       40.14     30.88 o
  -7  13  13       70.48       89.05     13.35 o
  -6  13  13        4.28        3.89      8.13 o
  -5  13  13      107.63      131.90     16.18 o
  -4  13  13        5.16        5.49      8.66 o
  -3  13  13        1.14       -8.09      8.09 o
  -2  13  13      149.05      178.35     14.65 o
 -18   0  14        6.50        3.52     24.07 o
 -17   0  14        6.64       21.29     23.70 o
 -16   0  14      154.69      130.28     31.16 o
 -15   0  14      226.09      337.87     43.60 o
 -14   0  14     2888.43     2713.96    116.39 o
 -13   0  14       49.24       34.99     19.70 o
 -12   0  14      231.67      300.87     34.10 o
 -11   0  14       34.24       87.86     13.75 o
 -10   0  14     1856.47     2022.65     85.07 o
  -9   0  14       39.72       43.18      8.34 o
  -8   0  14      131.96      195.91     24.40 o
  -7   0  14       34.31       35.23     11.99 o
  -6   0  14     1088.89     1228.16     27.83 o
  -5   0  14      553.94      585.90     16.97 o
  -4   0  14      457.78      489.08     23.91 o
  -3   0  14      276.05      278.34     12.91 o
  -2   0  14     2578.36     2867.58     48.91 o
  -1   0  14     6334.07     6793.10    147.99 o
   0   0  14        5.62        6.49      9.40 o
   1   0  14       84.27      114.53     15.40 o
   2   0  14      259.42      245.80     17.05 o
   3   0  14       84.62       66.81     21.90 o
   4   0  14       51.73       54.36     23.09 o
   5   0  14       60.78       42.78     22.37 o
   6   0  14       10.40       44.08     24.11 o
   7   0  14       20.19       67.60     28.13 o
   8   0  14       94.29      139.10     38.45 o
 -19   1  14        7.62       -0.51     27.03 o
 -18   1  14      415.36      500.38     61.87 o
 -17   1  14        0.07        2.94     19.72 o
 -16   1  14       29.21       14.83     14.84 o
 -15   1  14       85.02       92.42     14.42 o
 -14   1  14      256.78      297.50     24.62 o
 -13   1  14      412.57      455.18     25.11 o
 -12   1  14      537.90      502.07     23.44 o
 -11   1  14      877.71      989.27     30.84 o
 -10   1  14      166.89      181.14     11.04 o
  -9   1  14       12.66        7.53      4.04 o
  -8   1  14     2917.70     3372.72     62.70 o
  -7   1  14       28.28       38.91      4.77 o
  -6   1  14      219.47      216.57      6.92 o
  -5   1  14       51.44       51.15      4.16 o
  -4   1  14     1025.35      991.89     15.75 o
  -3   1  14       46.32       56.09      4.91 o
  -2   1  14       21.24       15.74      4.37 o
  -1   1  14      661.70      654.77     14.47 o
   0   1  14     2463.89     2461.03     33.67 o
   1   1  14        9.21        7.44      4.87 o
   2   1  14      131.52      146.03     10.91 o
   3   1  14      161.71      125.35     21.34 o
   4   1  14        4.96       10.89     12.50 o
   5   1  14        1.61       32.59     15.31 o
   6   1  14       30.75       66.11     19.53 o
   7   1  14        0.46       -5.13     14.86 o
   8   1  14       75.04       61.73     21.49 o
 -20   2  14       23.97       -8.93     31.16 o
 -19   2  14      110.16       78.07     35.74 o
 -18   2  14        1.41       13.91     26.90 o
 -17   2  14       79.05       57.50     25.69 o
 -16   2  14       13.48        0.87     10.95 o
 -15   2  14      336.01      378.23     26.84 o
 -14   2  14       66.24       76.21     13.14 o
 -13   2  14      707.40      679.16     45.05 o
 -12   2  14      310.34      298.89     20.34 o
 -11   2  14     2700.17     2761.11     61.52 o
 -10   2  14        1.67        1.86      5.47 o
  -9   2  14     1473.02     1548.23     46.20 o
  -8   2  14      843.88      720.39     23.43 o
  -7   2  14      109.20      128.30      5.44 o
  -6   2  14      139.19      161.91      6.27 o
  -5   2  14     1043.11     1002.79     19.86 o
  -4   2  14     3681.99     3454.97     44.93 o
  -3   2  14      974.63      980.40     17.16 o
  -2   2  14      147.01      137.73      8.24 o
  -1   2  14     1891.50     1819.47     29.16 o
   0   2  14      230.60      232.37     14.34 o
   1   2  14     1646.34     1661.23     25.86 o
   2   2  14       12.73        5.94      5.29 o
   3   2  14        9.79       20.96     11.17 o
   4   2  14       38.53       37.52     13.88 o
   5   2  14      350.60      387.42     47.05 o
   6   2  14       21.48       26.26     15.92 o
   7   2  14       38.64       32.52     40.63 o
 -19   3  14       13.30        6.86     28.09 o
 -18   3  14      252.82      351.10     38.21 o
 -17   3  14        5.64       -2.08     14.49 o
 -16   3  14      152.26      123.91     23.28 o
 -15   3  14        0.15       -9.51      9.51 o
 -14   3  14      879.45      801.37     33.04 o
 -13   3  14       88.27      127.30     23.05 o
 -12   3  14       82.51       71.48     13.78 o
 -11   3  14      696.33      672.40     26.00 o
 -10   3  14       71.73       69.79     15.50 o
  -9   3  14     1266.59     1203.26     33.60 o
  -8   3  14      363.66      450.52     18.91 o
  -7   3  14      802.75      909.88     14.80 o
  -6   3  14      709.45      808.96     14.66 o
  -5   3  14      333.82      444.11     11.80 o
  -4   3  14       40.70       41.42      5.93 o
  -3   3  14        3.72        7.80      5.20 o
  -2   3  14      331.86      371.04     10.92 o
  -1   3  14      162.72      140.62      7.90 o
   0   3  14      904.93      823.98     16.90 o
   1   3  14       42.92       25.56      5.15 o
   2   3  14       14.66        2.15      5.26 o
   3   3  14       45.01       27.32     13.59 o
   4   3  14        5.16        9.31     12.99 o
   5   3  14       49.75       50.78     17.40 o
   6   3  14      776.62      724.30     54.17 o
   7   3  14        4.85       10.71     18.49 o
 -19   4  14       27.67       36.43     22.98 o
 -18   4  14        0.67       -0.30     18.17 o
 -17   4  14      179.64      154.35     27.18 o
 -16   4  14      128.66      108.18     28.43 o
 -15   4  14      106.61      147.22     37.54 o
 -14   4  14      846.05      864.36     44.15 o
 -13   4  14      100.22       97.58     25.45 o
 -12   4  14     1558.45     1534.02     44.10 o
 -11   4  14       90.45       72.31     11.70 o
 -10   4  14      619.73      585.29     36.80 o
  -9   4  14     1086.83     1054.32     32.00 o
  -8   4  14     2016.56     1834.00     44.41 o
  -7   4  14       19.76       30.18      4.00 o
  -6   4  14     2450.70     2224.93     29.73 o
  -5   4  14      109.23      131.26      9.17 o
  -4   4  14       64.58       54.70      5.17 o
  -3   4  14      238.89      226.31      9.31 o
  -2   4  14      102.03       84.30      6.21 o
  -1   4  14        4.95       11.05      4.51 o
   0   4  14      116.13      124.02      7.59 o
   1   4  14       59.92       75.61      7.56 o
   2   4  14        8.83       11.84      5.68 o
   3   4  14      236.26      238.28     21.33 o
   4   4  14        2.97        5.94     11.04 o
   5   4  14        0.36        6.81     14.51 o
   6   4  14      150.13      176.35     22.49 o
   7   4  14       22.06       45.91     19.63 o
 -19   5  14      305.01      383.46     45.54 o
 -18   5  14       23.96       30.68     22.20 o
 -17   5  14      126.17      126.14     27.18 o
 -16   5  14       59.78       71.30     42.27 o
 -15   5  14      189.86      136.54     24.92 o
 -14   5  14      174.65      215.14     42.89 o
 -13   5  14      597.86      449.53     48.60 o
 -12   5  14     1512.35     1593.21     45.87 o
 -11   5  14        4.59        9.21      8.94 o
 -10   5  14      845.66      898.25     31.05 o
  -9   5  14      671.47      608.04     24.25 o
  -8   5  14      756.79      713.91     29.24 o
  -7   5  14      236.40      218.83      8.26 o
  -6   5  14      266.59      299.45     10.24 o
  -5   5  14     1674.84     1593.78     27.89 o
  -4   5  14       82.81       80.58      7.56 o
  -3   5  14     1777.06     1874.25     30.05 o
  -2   5  14     1901.67     1754.49     25.36 o
  -1   5  14      207.79      169.43      8.53 o
   0   5  14     2359.68     2312.20     33.63 o
   1   5  14       69.52       68.26     12.51 o
   2   5  14      897.50      910.15     21.37 o
   3   5  14      136.29      142.69     25.18 o
   4   5  14      621.74      639.12     67.72 o
   5   5  14       85.34      103.94     18.01 o
   6   5  14        0.56      -13.15     13.15 o
   7   5  14      294.20      321.85     35.04 o
 -18   6  14        9.60        0.76     20.55 o
 -17   6  14        4.90       17.16     18.82 o
 -16   6  14      788.67      777.74    118.11 o
 -15   6  14       11.41       35.99     17.05 o
 -14   6  14      117.75       83.19     19.50 o
 -13   6  14      187.38      136.12     22.24 o
 -12   6  14      211.19      192.11     24.42 o
 -11   6  14      123.76      114.72     14.72 o
 -10   6  14       40.47       36.83     10.48 o
  -9   6  14      197.67      158.14     14.99 o
  -8   6  14     1226.58     1151.52     25.43 o
  -7   6  14      736.78      776.00     22.93 o
  -6   6  14      994.19      953.86     17.91 o
  -5   6  14       41.36       29.17      5.46 o
  -4   6  14     1009.64     1079.23     21.37 o
  -3   6  14       75.11       74.41      7.27 o
  -2   6  14      190.99      186.21     11.43 o
  -1   6  14       24.68       19.17      6.04 o
   0   6  14        1.58       -2.66      4.88 o
   1   6  14       17.76       11.11      5.55 o
   2   6  14       35.52       35.38      7.08 o
   3   6  14       31.81       22.58     12.23 o
   4   6  14        0.15        0.99     15.62 o
   5   6  14       17.50       14.64     13.26 o
   6   6  14       11.22        5.75     14.28 o
 -18   7  14        0.14       28.13     23.74 o
 -17   7  14       11.12        7.92     20.82 o
 -16   7  14       72.02       53.39     21.41 o
 -15   7  14       10.66        8.29     15.69 o
 -14   7  14      368.76      430.34     39.97 o
 -13   7  14      141.66      161.54     24.52 o
 -12   7  14      566.34      553.74     40.72 o
 -11   7  14      662.72      741.99     68.05 o
 -10   7  14      250.39      275.55     26.71 o
  -9   7  14       32.79       38.31     10.00 o
  -8   7  14      113.57      107.05      8.91 o
  -7   7  14      180.57      164.98      8.94 o
  -6   7  14       14.54       12.23      4.81 o
  -5   7  14      584.71      568.91     15.51 o
  -4   7  14     1028.29      990.28     21.06 o
  -3   7  14      494.56      505.43     16.46 o
  -2   7  14     1203.13     1145.52     25.68 o
  -1   7  14       59.31       33.10      7.62 o
   0   7  14        0.25       -5.76      6.07 o
   1   7  14       16.28       13.30      6.95 o
   2   7  14       73.09       65.87     10.80 o
   3   7  14        0.41        6.84     11.96 o
   4   7  14      328.46      379.40     29.46 o
   5   7  14      174.08      169.18     22.54 o
 -17   8  14       27.93       30.90     23.41 o
 -16   8  14      160.31      144.32     32.55 o
 -15   8  14      327.05      350.27     39.38 o
 -14   8  14        0.03       12.55     17.14 o
 -13   8  14      789.90      822.34     50.56 o
 -12   8  14       60.16       66.19     18.80 o
 -11   8  14      591.27      668.43     42.22 o
 -10   8  14      377.77      358.44     38.19 o
  -9   8  14      483.55      387.19     32.63 o
  -8   8  14     3126.22     3086.28     55.38 o
  -7   8  14      775.24      758.68     17.65 o
  -6   8  14     1988.74     1902.96     31.63 o
  -5   8  14      405.02      443.40     20.71 o
  -4   8  14      683.31      717.23     27.85 o
  -3   8  14       62.08       70.79      8.70 o
  -2   8  14      301.97      315.48     15.61 o
  -1   8  14      379.45      411.65     16.96 o
   0   8  14       99.13      105.73     16.39 o
   1   8  14      224.78      263.23     20.11 o
   2   8  14       34.21       41.18      7.92 o
   3   8  14      205.59      274.09     46.76 o
   4   8  14      154.90      129.04     39.48 o
   5   8  14        3.96      -27.78     27.78 o
 -16   9  14        6.53       -8.04     23.62 o
 -15   9  14      418.00      386.54     43.40 o
 -14   9  14       50.89       45.79     20.27 o
 -13   9  14       77.93       55.04     42.11 o
 -12   9  14       72.27       85.57     20.64 o
 -11   9  14       37.08       72.36     20.02 o
 -10   9  14      141.97      163.87     24.84 o
  -9   9  14       14.69       20.46     14.43 o
  -8   9  14      165.06      159.33     13.47 o
  -7   9  14      245.14      265.47     12.09 o
  -6   9  14      304.16      305.64     13.50 o
  -5   9  14      279.80      268.71     13.98 o
  -4   9  14        4.38        1.24      6.47 o
  -3   9  14      135.25      108.83     10.39 o
  -2   9  14      439.90      443.70     20.83 o
  -1   9  14       82.42       94.62     10.22 o
   0   9  14      760.66      842.05     22.95 o
   1   9  14        0.04       -4.72      6.97 o
   2   9  14       37.82       10.75     10.78 o
   3   9  14      394.51      521.78     63.06 o
   4   9  14      175.33      213.89     46.67 o
 -15  10  14      111.01      145.68     32.23 o
 -14  10  14        0.04      -11.15     17.58 o
 -13  10  14        1.65      -14.17     16.59 o
 -12  10  14      190.68      173.47     31.58 o
 -11  10  14       74.54       78.10     21.72 o
 -10  10  14        8.39        9.27     16.36 o
  -9  10  14       92.29       71.26     19.12 o
  -8  10  14       24.47       27.72     14.16 o
  -7  10  14      179.32      160.49     12.23 o
  -6  10  14       21.13       18.92      8.52 o
  -5  10  14      300.51      274.33     14.63 o
  -4  10  14        0.02        4.60      6.88 o
  -3  10  14       53.84       40.55      8.63 o
  -2  10  14      118.88      118.41     11.56 o
  -1  10  14       12.03       20.12      8.25 o
   0  10  14        8.78       10.45      8.15 o
   1  10  14      140.73      158.91     13.26 o
   2  10  14      287.69      284.72     31.40 o
   3  10  14        6.89      -25.35     25.35 o
 -14  11  14      134.60      181.39     33.48 o
 -13  11  14      200.45      233.04     35.55 o
 -12  11  14       52.50       44.30     21.80 o
 -11  11  14        0.05        1.73     17.62 o
 -10  11  14       24.97       23.81     18.41 o
  -9  11  14       95.17      114.73     30.80 o
  -8  11  14        8.86       46.39     11.95 o
  -7  11  14      440.30      499.49     17.54 o
  -6  11  14       84.69       82.99     10.08 o
  -5  11  14     1041.07     1036.86     26.04 o
  -4  11  14      589.40      663.02     22.78 o
  -3  11  14       72.67       72.75     10.29 o
  -2  11  14      197.07      176.03     13.58 o
  -1  11  14      120.61      160.60     13.22 o
   0  11  14      575.03      650.00     22.09 o
   1  11  14       27.61       35.42      9.39 o
 -12  12  14       35.17       44.14     23.32 o
 -11  12  14      199.01      215.29     47.15 o
 -10  12  14      187.01      250.00     48.56 o
  -9  12  14      200.86      175.94     40.20 o
  -8  12  14       64.02       81.61     12.63 o
  -7  12  14       40.72       50.99      8.67 o
  -6  12  14        0.14        1.43      7.65 o
  -5  12  14       23.23       30.20      8.97 o
  -4  12  14       41.21       27.14      8.99 o
  -3  12  14       22.99       22.14      9.14 o
  -2  12  14       63.14       42.93     14.71 o
  -1  12  14      177.40      153.62     13.60 o
   0  12  14        2.12       10.61      9.19 o
  -9  13  14        2.42       45.84     31.72 o
  -8  13  14      101.34       72.49     20.76 o
  -7  13  14      120.35      130.32     15.09 o
  -6  13  14      102.42      153.11     15.03 o
  -5  13  14      208.23      264.28     16.17 o
  -4  13  14        6.68       -3.07      8.75 o
  -3  13  14       15.43        0.93      9.16 o
 -20   1  15       10.28        2.47     28.84 o
 -19   1  15       50.74       46.72     31.14 o
 -18   1  15      161.55      191.32     29.56 o
 -17   1  15       29.72        6.09     15.04 o
 -16   1  15       11.26       -9.83     12.10 o
 -15   1  15      182.95      229.87     45.92 o
 -14   1  15      237.46      216.51     20.16 o
 -13   1  15      335.25      345.76     22.63 o
 -12   1  15      153.69      169.69     15.41 o
 -11   1  15      149.20      158.29     14.27 o
 -10   1  15      704.15      843.28     26.90 o
  -9   1  15     1316.26     1271.29     39.77 o
  -8   1  15        8.00       10.81      4.19 o
  -7   1  15     1982.57     1945.66     24.84 o
  -6   1  15      499.08      480.73     10.67 o
  -5   1  15     1376.62     1390.39     25.27 o
  -4   1  15      722.53      704.01     13.47 o
  -3   1  15      215.94      255.42     10.14 o
  -2   1  15     1114.36     1176.04     20.20 o
  -1   1  15     2568.29     2579.64     35.04 o
   0   1  15      262.32      253.30     10.59 o
   1   1  15       10.12       14.85      5.42 o
   2   1  15      393.12      395.15     20.09 o
   3   1  15       16.36        7.00     12.20 o
   4   1  15       53.22       56.86     16.48 o
   5   1  15        7.83       41.93     16.49 o
   6   1  15       13.39       25.43     16.72 o
   7   1  15       53.45      101.41     23.22 o
 -20   2  15        3.80       15.88     32.64 o
 -19   2  15      262.47      326.21     55.10 o
 -18   2  15      203.39      140.19     38.08 o
 -17   2  15      408.59      416.47     56.56 o
 -16   2  15       16.76       52.34     13.84 o
 -15   2  15      978.31      924.32     36.57 o
 -14   2  15      429.65      470.58     28.13 o
 -13   2  15      586.87      587.93     27.69 o
 -12   2  15      315.64      324.73     36.58 o
 -11   2  15        2.74        9.25      7.42 o
 -10   2  15       22.40       11.12      5.96 o
  -9   2  15       77.56      116.71     13.64 o
  -8   2  15      191.29      197.11     14.29 o
  -7   2  15       56.11       55.67      4.98 o
  -6   2  15       20.06        7.20      3.15 o
  -5   2  15      418.87      419.32     12.92 o
  -4   2  15       62.28       45.00      5.04 o
  -3   2  15     1990.43     1916.78     27.52 o
  -2   2  15       95.16      118.86      7.45 o
  -1   2  15      532.91      529.49     13.60 o
   0   2  15       16.14       17.62      5.25 o
   1   2  15        5.69       -2.80      4.63 o
   2   2  15       74.41       73.58      7.38 o
   3   2  15      275.21      299.81     28.04 o
   4   2  15      532.97      620.23     39.61 o
   5   2  15       74.38       88.97     20.11 o
   6   2  15     1134.13     1251.30     71.93 o
   7   2  15        6.46       39.95     26.58 o
 -19   3  15        5.26      -25.21     25.21 o
 -18   3  15        3.80      -20.15     23.29 o
 -17   3  15      322.96      349.45     36.97 o
 -16   3  15       42.28       43.49     18.30 o
 -15   3  15        2.21       -9.54      9.54 o
 -14   3  15       68.56       63.77     12.97 o
 -13   3  15      141.79      187.28     17.90 o
 -12   3  15      227.29      225.66     18.42 o
 -11   3  15     2450.76     2472.54     57.57 o
 -10   3  15      205.82      191.49     15.50 o
  -9   3  15      252.68      271.63     17.58 o
  -8   3  15      591.90      583.22     22.00 o
  -7   3  15      312.18      316.19     11.70 o
  -6   3  15       15.08       10.96      4.28 o
  -5   3  15        0.01       -3.59      3.59 o
  -4   3  15       35.50       27.85      5.98 o
  -3   3  15       12.39        5.65      4.39 o
  -2   3  15      256.26      279.11     10.78 o
  -1   3  15      157.95      159.24      8.75 o
   0   3  15       21.17       25.75      5.63 o
   1   3  15      205.53      190.72     11.02 o
   2   3  15      102.89       85.52      8.18 o
   3   3  15       30.35       22.86     14.40 o
   4   3  15        7.52        7.98     13.71 o
   5   3  15       83.96      121.83     23.45 o
   6   3  15        0.49       17.10     22.37 o
 -19   4  15      152.44      149.35     44.31 o
 -18   4  15      226.91      273.43     36.03 o
 -17   4  15       11.05       23.53     18.16 o
 -16   4  15        2.09        6.75     14.95 o
 -15   4  15        0.90      -10.58     11.74 o
 -14   4  15        0.26       -0.69      9.13 o
 -13   4  15      128.52      127.02     15.76 o
 -12   4  15      195.17      214.74     20.38 o
 -11   4  15      314.81      284.49     20.05 o
 -10   4  15     2588.42     2588.67     74.77 o
  -9   4  15      135.60      119.49     12.60 o
  -8   4  15      536.17      524.75     19.60 o
  -7   4  15      456.55      457.24     11.15 o
  -6   4  15      701.98      685.55     17.01 o
  -5   4  15       83.39       90.86      6.59 o
  -4   4  15     1395.20     1388.08     24.29 o
  -3   4  15      411.36      452.21     12.31 o
  -2   4  15     2585.28     2433.44     33.83 o
  -1   4  15     1289.34     1388.18     22.13 o
   0   4  15       32.84       24.81      5.32 o
   1   4  15        4.73       13.74      5.34 o
   2   4  15      134.88      114.31     15.48 o
   3   4  15      207.17      212.18     21.15 o
   4   4  15       29.91       47.96     17.30 o
   5   4  15        0.93       19.43     16.92 o
   6   4  15      579.41      757.81     48.75 o
 -19   5  15       37.90       36.28     24.05 o
 -18   5  15        2.72       11.63     20.76 o
 -17   5  15        0.01       -5.16     16.70 o
 -16   5  15      197.87      109.73     24.13 o
 -15   5  15       10.04       -4.16     13.67 o
 -14   5  15       38.52       27.24     15.01 o
 -13   5  15      213.30      191.55     19.00 o
 -12   5  15      151.30      183.85     17.98 o
 -11   5  15     2929.55     2961.39     86.01 o
 -10   5  15      247.31      243.27     18.33 o
  -9   5  15     1066.46      999.56     31.94 o
  -8   5  15      664.11      668.70     21.28 o
  -7   5  15      437.70      432.39     11.41 o
  -6   5  15       23.15       25.44      5.36 o
  -5   5  15     2082.08     2091.00     32.23 o
  -4   5  15       31.60       25.79      5.62 o
  -3   5  15      565.85      537.06     18.58 o
  -2   5  15      114.58       86.15      7.90 o
  -1   5  15        2.32        4.54      5.17 o
   0   5  15      211.29      216.78     11.30 o
   1   5  15        6.08        8.67      5.50 o
   2   5  15     1191.05     1211.40     25.17 o
   3   5  15       76.66       80.39     15.83 o
   4   5  15      126.83      135.70     23.12 o
   5   5  15      120.32      164.44     22.05 o
   6   5  15        8.86       10.74     14.89 o
 -18   6  15      169.02      153.89     38.45 o
 -17   6  15        1.04       -9.95     18.25 o
 -16   6  15        1.50        3.38     18.73 o
 -15   6  15      237.26      173.16     27.16 o
 -14   6  15        2.28       11.79     15.47 o
 -13   6  15       74.60       69.43     17.69 o
 -12   6  15      188.51      134.56     55.27 o
 -11   6  15       29.52       37.29     11.28 o
 -10   6  15       45.36       39.68     10.21 o
  -9   6  15       23.39       13.79     11.94 o
  -8   6  15      108.23       98.22      8.82 o
  -7   6  15        9.16        6.24      4.40 o
  -6   6  15      232.08      224.69      9.95 o
  -5   6  15      482.56      519.39     15.02 o
  -4   6  15       24.18       20.28      5.85 o
  -3   6  15      140.31      137.24      9.39 o
  -2   6  15      163.86      145.69     10.73 o
  -1   6  15        8.18       15.17      6.51 o
   0   6  15      224.20      190.99     12.06 o
   1   6  15      679.07      697.67     17.24 o
   2   6  15       36.02       18.25      6.33 o
   3   6  15      235.78      239.84     25.12 o
   4   6  15        2.17       -3.57     13.01 o
   5   6  15       10.62       30.59     15.57 o
 -18   7  15       62.64       22.78     23.05 o
 -17   7  15       58.68       49.54     22.51 o
 -16   7  15      137.71      128.50     35.12 o
 -15   7  15       23.49       -1.07     15.72 o
 -14   7  15        4.90      -12.11     13.78 o
 -13   7  15        1.01        8.08     13.81 o
 -12   7  15        0.99      -11.55     11.55 o
 -11   7  15      438.42      365.66     32.49 o
 -10   7  15      188.30      145.87     15.95 o
  -9   7  15      378.70      330.45     21.67 o
  -8   7  15     2303.58     2229.10     35.67 o
  -7   7  15      899.37      920.77     18.03 o
  -6   7  15       32.18       23.67      5.54 o
  -5   7  15        0.35       -3.66      4.97 o
  -4   7  15      260.43      247.63     12.01 o
  -3   7  15      180.04      148.40     10.87 o
  -2   7  15      517.23      489.87     18.41 o
  -1   7  15       88.49       68.59      9.01 o
   0   7  15      145.45      141.61     13.13 o
   1   7  15        0.79        7.28      6.94 o
   2   7  15       41.96       46.58     15.30 o
   3   7  15        1.56       -1.26     24.22 o
   4   7  15       36.47       24.01     30.82 o
   5   7  15      719.77      618.04     97.13 o
 -17   8  15        8.01       -8.06     20.52 o
 -16   8  15        1.11        7.13     19.43 o
 -15   8  15      369.30      424.77     42.49 o
 -14   8  15       29.92       28.29     18.78 o
 -13   8  15       25.80        5.80     16.08 o
 -12   8  15        3.14      -12.51     12.51 o
 -11   8  15      168.32      137.49     23.54 o
 -10   8  15      564.43      538.70     39.20 o
  -9   8  15       27.83       15.70      9.18 o
  -8   8  15      121.81      128.08      7.97 o
  -7   8  15      182.86      180.36      9.41 o
  -6   8  15        7.94       17.73      6.00 o
  -5   8  15     1179.81     1136.68     23.71 o
  -4   8  15      355.86      349.26     15.67 o
  -3   8  15       26.79       21.00      7.39 o
  -2   8  15        5.93        3.13      7.02 o
  -1   8  15      129.35      139.86     11.42 o
   0   8  15       40.04       41.49      8.74 o
   1   8  15        0.47       -8.52      8.52 o
   2   8  15      121.38      103.07     23.03 o
   3   8  15       56.13       52.03     31.41 o
   4   8  15       30.43        3.71     29.90 o
 -16   9  15       29.72       40.17     22.72 o
 -15   9  15        2.69       -1.70     18.02 o
 -14   9  15        5.94       14.57     18.56 o
 -13   9  15      110.79      104.23     23.62 o
 -12   9  15       90.98       66.70     20.66 o
 -11   9  15       24.46        8.16     15.18 o
 -10   9  15       27.89       27.64     15.32 o
  -9   9  15       25.71       26.43     14.74 o
  -8   9  15       47.57       39.94      6.06 o
  -7   9  15      429.07      416.47     13.78 o
  -6   9  15        2.14        4.08      6.36 o
  -5   9  15      303.66      285.96     14.71 o
  -4   9  15      195.43      189.69     12.69 o
  -3   9  15        2.01        3.75      8.02 o
  -2   9  15       19.09       27.75      8.50 o
  -1   9  15        0.97       -7.19      7.19 o
   0   9  15       19.90       17.09      7.88 o
   1   9  15       19.42        9.03      8.09 o
   2   9  15       73.48       77.31     13.40 o
   3   9  15        0.08      -26.55     26.55 o
 -15  10  15      243.33      263.95     38.43 o
 -14  10  15        3.11       14.53     27.55 o
 -13  10  15        0.90       10.76     18.92 o
 -12  10  15       48.76       50.85     20.83 o
 -11  10  15        1.60      -10.10     16.03 o
 -10  10  15       35.54       33.50     17.54 o
  -9  10  15      109.83      134.42     31.82 o
  -8  10  15       97.48       92.68     12.83 o
  -7  10  15       23.39       20.54      6.78 o
  -6  10  15        7.12       18.91      7.36 o
  -5  10  15      123.01      116.95     10.97 o
  -4  10  15       13.05        5.78      7.47 o
  -3  10  15       11.03       -3.98      7.40 o
  -2  10  15      204.91      197.92     14.01 o
  -1  10  15       57.50       75.82     10.59 o
   0  10  15      748.97      786.58     27.37 o
   1  10  15        8.70        3.80      9.40 o
   2  10  15        1.99      -15.53     15.53 o
 -14  11  15        4.27       28.61     33.75 o
 -13  11  15      331.22      435.18     44.78 o
 -12  11  15        9.53       27.78     19.96 o
 -11  11  15      195.07      208.61     41.79 o
 -10  11  15       14.02       -6.28     16.63 o
  -9  11  15      287.66      278.76     44.79 o
  -8  11  15       65.30       48.28     14.01 o
  -7  11  15      204.45      246.13     13.63 o
  -6  11  15      148.96      154.09     12.26 o
  -5  11  15       36.82       36.00      8.90 o
  -4  11  15      105.51      105.71     11.38 o
  -3  11  15        0.39       -4.15      7.92 o
  -2  11  15        0.18        3.64      8.22 o
  -1  11  15        6.17        7.81      8.77 o
   0  11  15      113.89      144.49     13.19 o
   1  11  15       10.91       13.49      8.76 o
 -12  12  15        0.15      -18.55     18.55 o
 -11  12  15       27.09        4.70     19.76 o
 -10  12  15       14.41      -23.21     23.21 o
  -9  12  15       84.78       82.78     34.45 o
  -8  12  15        2.93        2.44     10.31 o
  -7  12  15      249.11      233.16     22.65 o
  -6  12  15       86.27       91.65     10.97 o
  -5  12  15      230.07      247.58     21.12 o
  -4  12  15       21.22       13.59      9.16 o
  -3  12  15       58.06       77.57     16.77 o
  -2  12  15        5.11        1.46      8.71 o
  -1  12  15        8.26        6.01      9.57 o
  -8  13  15       56.48       52.23     19.98 o
  -7  13  15       83.52       95.07     10.60 o
  -6  13  15       57.57       55.21     10.30 o
  -5  13  15      100.13      117.63     12.81 o
 -19   0  16      504.03      470.48     62.18 o
 -18   0  16       11.34       -0.13     23.84 o
 -17   0  16      300.33      332.02     48.69 o
 -16   0  16       34.48       69.17     26.86 o
 -15   0  16      211.41      197.78     36.84 o
 -14   0  16     1848.64     1744.32     87.55 o
 -13   0  16      278.70      300.99     38.95 o
 -12   0  16     1453.97     1631.72     80.85 o
 -11   0  16      119.44      134.70     24.57 o
 -10   0  16      191.22      178.75     27.59 o
  -9   0  16      140.08      139.82     23.60 o
  -7   0  16     1040.89      967.43     23.02 o
  -6   0  16     1351.98     1501.80     35.40 o
  -5   0  16      265.04      251.26     15.98 o
  -4   0  16     1163.38     1105.31     32.66 o
  -3   0  16      471.66      484.68     16.88 o
  -2   0  16      675.70      755.65     21.64 o
  -1   0  16     3521.44     3543.30     60.64 o
   0   0  16      482.71      509.47     21.16 o
   1   0  16      969.42      875.92     27.29 o
   2   0  16      722.32      789.14     27.87 o
   3   0  16      141.83      106.22     28.74 o
   4   0  16      415.81      396.28     48.45 o
   5   0  16       93.14      126.13     31.81 o
   6   0  16       92.28      105.89     31.50 o
 -20   1  16       17.70       31.86     32.99 o
 -19   1  16       51.17       41.20     30.86 o
 -18   1  16        2.23       19.20     16.74 o
 -17   1  16      114.30      154.44     24.82 o
 -16   1  16      150.88      144.04     45.12 o
 -15   1  16       11.16        3.12     14.74 o
 -14   1  16        3.06       -4.11     11.23 o
 -13   1  16       14.97        0.06     10.43 o
 -12   1  16     1096.50     1067.96     33.88 o
 -11   1  16      421.65      400.52     21.19 o
 -10   1  16      504.85      462.85     21.25 o
  -9   1  16       24.61        7.49      5.37 o
  -8   1  16     2297.05     2268.74     43.17 o
  -7   1  16      126.87      126.75      6.02 o
  -6   1  16        9.38       -0.75      2.34 o
  -5   1  16        0.11        0.91      3.54 o
  -4   1  16       12.63       10.55      4.13 o
  -3   1  16      120.72      138.55      7.54 o
  -2   1  16      536.11      514.11     12.75 o
  -1   1  16        0.30       -1.55      4.74 o
   0   1  16      184.36      183.74     12.25 o
   1   1  16       86.83       90.59      7.38 o
   2   1  16      229.32      225.86     11.52 o
   3   1  16       97.01      109.79     31.38 o
   4   1  16       18.16        3.35     14.73 o
   5   1  16       23.71       36.80     17.19 o
   6   1  16       30.66       50.16     20.94 o
 -20   2  16      203.01      219.13     49.67 o
 -19   2  16       33.99       68.56     33.15 o
 -18   2  16        0.91      -18.28     22.32 o
 -17   2  16       13.84       19.07     16.92 o
 -16   2  16        0.18       21.91     14.89 o
 -15   2  16      348.28      299.96     23.55 o
 -14   2  16      204.88      170.01     17.97 o
 -13   2  16        1.05        7.11      9.81 o
 -12   2  16      198.99      191.91     16.99 o
 -11   2  16      120.83      134.87     20.17 o
 -10   2  16       48.60       61.59      9.72 o
  -9   2  16        7.46       10.06      6.46 o
  -8   2  16      501.11      510.94     14.72 o
  -7   2  16      843.43      942.10     16.23 o
  -6   2  16       25.65       22.96      6.72 o
  -5   2  16        0.04        2.97      3.34 o
  -4   2  16      686.38      638.31     13.34 o
  -3   2  16       22.37       18.35      4.86 o
  -2   2  16      383.22      384.22     12.28 o
  -1   2  16        4.98        0.84      4.79 o
   0   2  16       40.00       35.95      6.31 o
   1   2  16      201.60      224.71     13.57 o
   2   2  16        3.25       -1.99      5.02 o
   3   2  16       34.21       55.11     16.51 o
   4   2  16       32.30       29.72     16.02 o
   5   2  16       91.67      141.51     23.65 o
   6   2  16        0.14       19.81     17.98 o
 -20   3  16        6.75      -17.57     27.98 o
 -19   3  16       22.72       -4.81     29.67 o
 -18   3  16      224.11      195.78     43.76 o
 -17   3  16       34.22       53.84     30.49 o
 -16   3  16      214.22      167.27     20.35 o
 -15   3  16       67.55       58.66     14.09 o
 -14   3  16       30.04       23.83     10.93 o
 -13   3  16      474.38      515.04     52.35 o
 -12   3  16      228.97      245.97     19.19 o
 -11   3  16      764.88      860.42     47.62 o
 -10   3  16      505.36      407.30     21.25 o
  -9   3  16      259.59      310.31     17.98 o
  -8   3  16      302.23      286.74      8.84 o
  -7   3  16      119.09      131.99      6.77 o
  -6   3  16       37.07       37.78      4.82 o
  -5   3  16      202.97      203.94      9.17 o
  -4   3  16        6.00        4.61      4.12 o
  -3   3  16       96.99       97.04      7.10 o
  -2   3  16      291.71      273.25     11.10 o
  -1   3  16     1119.39     1109.68     26.94 o
   0   3  16        0.02        5.60      5.01 o
   1   3  16      124.96      125.79     10.40 o
   2   3  16      108.46       86.06      7.84 o
   3   3  16       13.69       23.78     15.03 o
   4   3  16      248.82      289.04     30.29 o
   5   3  16       23.81       65.35     20.72 o
   6   3  16       67.63       93.84     23.26 o
 -19   4  16      108.73      196.64     47.27 o
 -18   4  16      110.02      122.45     43.67 o
 -17   4  16        9.22        6.11     16.14 o
 -16   4  16       18.49       11.94     15.35 o
 -15   4  16        8.52       -4.17     15.54 o
 -14   4  16      336.15      346.66     57.39 o
 -13   4  16       72.92       63.05     18.75 o
 -12   4  16     1068.13     1106.35     37.83 o
 -11   4  16      394.65      419.47     24.31 o
 -10   4  16     3370.52     3305.63     71.54 o
  -9   4  16      267.90      223.47     17.08 o
  -8   4  16      449.95      420.72     11.34 o
  -7   4  16     1094.67     1069.27     19.25 o
  -6   4  16      521.45      493.92     12.55 o
  -5   4  16      119.80      147.62      8.35 o
  -4   4  16      277.76      234.59     12.44 o
  -3   4  16     1263.52     1243.20     23.58 o
  -2   4  16        9.61        6.08      6.99 o
  -1   4  16     2277.41     2224.64     32.72 o
   0   4  16       80.50       90.40      8.29 o
   1   4  16      511.50      542.09     16.16 o
   2   4  16      261.09      272.08     16.91 o
   3   4  16      274.55      268.19     45.32 o
   4   4  16        0.29       -6.58     17.77 o
   5   4  16       74.59      113.03     29.30 o
 -19   5  16       19.16       -7.45     20.25 o
 -18   5  16      521.82      526.39     88.47 o
 -17   5  16       12.89       18.15     18.05 o
 -16   5  16      507.32      521.54     43.78 o
 -15   5  16      313.93      265.17     31.01 o
 -14   5  16      311.85      352.10     37.42 o
 -13   5  16       26.21       17.81     14.30 o
 -12   5  16       34.28       23.15     11.42 o
 -11   5  16        0.33        9.08      9.42 o
 -10   5  16       48.91       56.32     10.81 o
  -9   5  16       67.72       47.55     10.26 o
  -8   5  16       66.24       87.87      7.86 o
  -7   5  16      959.90      961.24     17.91 o
  -6   5  16       91.61      101.30      7.18 o
  -5   5  16       73.50       69.41      7.20 o
  -4   5  16        0.49        1.78      4.92 o
  -3   5  16       19.64       23.31      5.94 o
  -2   5  16      441.69      446.69     17.34 o
  -1   5  16      240.01      225.63     12.72 o
   0   5  16      164.23      156.19      9.69 o
   1   5  16      351.65      339.68     22.08 o
   2   5  16      426.04      487.65     41.45 o
   3   5  16       34.28       26.57     14.12 o
   4   5  16       55.71      107.87     23.19 o
   5   5  16      201.98      255.51     32.88 o
 -18   6  16      113.06      174.46     32.20 o
 -17   6  16       21.66        7.55     18.85 o
 -16   6  16       19.18       18.55     17.31 o
 -15   6  16        0.72        5.57     13.55 o
 -14   6  16       91.41       69.51     19.38 o
 -13   6  16        0.88        2.08     12.28 o
 -12   6  16       80.67       73.62     13.49 o
 -11   6  16        4.52       -7.95      7.95 o
 -10   6  16        0.03       -1.31      7.70 o
  -9   6  16      298.24      328.14     21.51 o
  -8   6  16      238.63      241.77     10.13 o
  -7   6  16       21.31       25.08      5.11 o
  -6   6  16        9.20       17.15      6.54 o
  -5   6  16      189.35      195.87     10.73 o
  -4   6  16      228.21      227.87     11.51 o
  -3   6  16       89.21       91.79      8.43 o
  -2   6  16       12.37       12.10      6.65 o
  -1   6  16      185.70      183.61     12.62 o
   0   6  16       41.67       52.21      8.52 o
   1   6  16       15.53        0.07      6.82 o
   2   6  16       42.88       41.59     22.78 o
   3   6  16        6.23        3.16     17.77 o
   4   6  16       70.43       90.41     18.67 o
   5   6  16      149.44      166.50     28.64 o
 -18   7  16      143.98      191.95     34.84 o
 -17   7  16       14.74       13.66     19.71 o
 -16   7  16        3.38        9.55     19.72 o
 -15   7  16        5.59       -8.92     15.55 o
 -14   7  16       21.42       -9.02     14.65 o
 -13   7  16       25.90        2.76     13.16 o
 -12   7  16       87.53       92.45     27.45 o
 -11   7  16      734.82      751.07     35.18 o
 -10   7  16        6.87       -2.07      8.10 o
  -9   7  16       53.66       74.86     12.83 o
  -8   7  16       87.21       69.15      9.46 o
  -7   7  16      359.98      338.05     12.01 o
  -6   7  16        0.30       -3.18      4.90 o
  -5   7  16      142.98      159.60     11.82 o
  -4   7  16       16.95       15.59      6.64 o
  -3   7  16        5.48        4.96      6.32 o
  -2   7  16      412.83      470.46     17.64 o
  -1   7  16        6.71       -0.32      6.72 o
   0   7  16       16.22       16.11      7.48 o
   1   7  16        2.38       -4.35      6.90 o
   2   7  16        5.20        7.02     11.13 o
   3   7  16       63.73       30.53     29.14 o
   4   7  16        5.50        3.41     30.08 o
 -17   8  16       92.28      113.99     28.03 o
 -16   8  16      406.58      451.32     45.29 o
 -15   8  16        3.43       -1.80     18.22 o
 -14   8  16      125.62      216.73     30.38 o
 -13   8  16       36.43       52.76     18.36 o
 -12   8  16       89.68       80.00     22.92 o
 -11   8  16      262.48      240.08     28.39 o
 -10   8  16      277.49      261.19     27.98 o
  -9   8  16      436.69      412.54     25.55 o
  -8   8  16      309.63      314.50     12.31 o
  -7   8  16      570.89      533.44     21.10 o
  -6   8  16       68.70       93.17      8.20 o
  -5   8  16        0.17       -4.10      5.95 o
  -4   8  16      214.75      198.89     12.74 o
  -3   8  16      582.94      624.22     29.22 o
  -2   8  16      262.19      250.42     14.44 o
  -1   8  16     1092.02     1165.38     36.67 o
   0   8  16        1.06        2.72      7.29 o
   1   8  16      398.94      455.89     18.50 o
   2   8  16        0.42      -18.86     26.71 o
   3   8  16        1.96        0.51     31.93 o
 -16   9  16      128.02      119.07     30.15 o
 -15   9  16       15.14       14.69     25.85 o
 -14   9  16      279.07      286.26     35.98 o
 -13   9  16      127.04      108.69     23.95 o
 -12   9  16      105.33       84.77     27.72 o
 -11   9  16      173.74      173.53     31.57 o
 -10   9  16      208.08      249.22     28.43 o
  -9   9  16      188.71      159.39     23.33 o
  -8   9  16       27.25       16.95      5.35 o
  -7   9  16       27.79       22.93      6.13 o
  -6   9  16       13.40       26.19      7.49 o
  -5   9  16        3.64       -3.60      6.53 o
  -4   9  16        4.52       13.64      7.45 o
  -3   9  16        1.16        3.27      7.55 o
  -2   9  16      525.42      520.24     20.08 o
  -1   9  16      118.14      117.73     12.96 o
   0   9  16       84.48       71.85     16.22 o
   1   9  16        1.14        3.06      7.93 o
   2   9  16        6.39      -23.92     23.92 o
 -15  10  16       28.44       -6.77     20.79 o
 -14  10  16      148.78      127.03     28.57 o
 -13  10  16      145.10      137.18     28.13 o
 -12  10  16      549.14      550.74     46.06 o
 -11  10  16       44.85        8.27     22.59 o
 -10  10  16      687.15      787.27     48.03 o
  -9  10  16        3.51        0.99     14.97 o
  -8  10  16        3.02       14.57      6.71 o
  -7  10  16      249.52      220.29     12.08 o
  -6  10  16       13.45        7.86      7.40 o
  -5  10  16       35.34       32.36      8.57 o
  -4  10  16       19.59       12.79      8.55 o
  -3  10  16      478.58      533.92     21.08 o
  -2  10  16        4.61       -5.93      7.88 o
  -1  10  16      204.33      230.27     15.33 o
   0  10  16      393.65      424.15     19.57 o
   1  10  16        5.73       12.12      8.50 o
 -13  11  16        1.59        2.85     19.88 o
 -12  11  16       13.61        0.52     19.63 o
 -11  11  16      264.83      286.78     35.12 o
 -10  11  16       38.91       20.07     18.00 o
  -9  11  16       17.65       25.87     24.60 o
  -8  11  16       12.31        7.75     10.44 o
  -7  11  16       19.95       34.36      8.13 o
  -6  11  16       23.65       20.48     10.66 o
  -5  11  16       29.21       40.81      9.20 o
  -4  11  16      108.43       96.78     11.30 o
  -3  11  16       31.23       27.13      9.52 o
  -2  11  16        4.83       -8.41      8.41 o
  -1  11  16       14.42       14.91      9.76 o
   0  11  16       15.84       22.26      9.58 o
 -11  12  16       25.43       38.94     32.00 o
 -10  12  16        3.69        4.76     24.96 o
  -9  12  16       23.23        1.11     22.75 o
  -8  12  16       94.47       94.89     13.88 o
  -7  12  16      164.48      192.71     22.14 o
  -6  12  16        0.18       -4.19      8.06 o
  -5  12  16        8.40        1.96      8.16 o
  -4  12  16       58.15       54.95     10.73 o
  -3  12  16        0.37       -2.67      8.61 o
 -20   1  17       77.39      103.74     38.58 o
 -19   1  17      362.30      326.31     53.39 o
 -18   1  17       49.64       95.71     24.02 o
 -17   1  17        9.63       32.97     16.80 o
 -16   1  17      392.59      428.96     37.08 o
 -15   1  17      216.15      256.64     28.29 o
 -14   1  17       10.46        0.55     11.73 o
 -13   1  17     1744.96     1965.63     66.47 o
 -12   1  17      229.08      198.16     22.30 o
 -11   1  17      594.37      569.94     31.35 o
 -10   1  17        4.76       22.27      8.84 o
  -9   1  17      492.56      400.77     22.03 o
  -8   1  17        5.78        6.36      4.25 o
  -7   1  17       54.91       56.11      5.42 o
  -6   1  17      653.39      674.61     16.90 o
  -5   1  17        5.80       11.02      4.97 o
  -4   1  17      964.31      917.01     16.70 o
  -3   1  17      856.50      777.55     15.73 o
  -2   1  17     1160.88     1109.41     19.65 o
  -1   1  17      358.65      371.48     13.13 o
   0   1  17      957.65     1055.27     20.68 o
   1   1  17       14.99       40.46      6.86 o
   2   1  17        0.98       15.82     11.23 o
   3   1  17       11.80       28.20     15.28 o
   4   1  17       46.35       76.08     19.39 o
   5   1  17       66.70       94.64     22.37 o
 -20   2  17       37.45        1.18     31.16 o
 -19   2  17      855.84     1145.32     88.74 o
 -18   2  17       45.77       65.78     31.03 o
 -17   2  17      958.51     1082.08     54.22 o
 -16   2  17      181.85      201.82     31.74 o
 -15   2  17      474.05      459.03     37.67 o
 -14   2  17       96.47      119.69     15.55 o
 -13   2  17     1392.93     1296.53     40.36 o
 -12   2  17     2617.62     2596.60     60.88 o
 -11   2  17     1441.77     1462.87     40.45 o
 -10   2  17     6969.87     6953.18    127.66 o
  -9   2  17      713.06      726.16     30.37 o
  -8   2  17     3736.42     3670.96     51.77 o
  -7   2  17      396.82      376.73     10.77 o
  -6   2  17      553.12      570.86     21.86 o
  -5   2  17      114.83      105.96      7.25 o
  -4   2  17      261.69      272.37     10.05 o
  -3   2  17      290.60      358.01     11.78 o
  -2   2  17        5.58       -0.85      4.84 o
  -1   2  17      782.63      808.40     17.81 o
   0   2  17      119.50      162.19      9.60 o
   1   2  17       42.61       38.98      6.89 o
   2   2  17      187.62      184.13     24.57 o
   3   2  17        4.48       -2.62     18.77 o
   4   2  17        1.08       11.41     31.81 o
   5   2  17       58.39      116.31     23.72 o
 -20   3  17       13.97      -23.14     26.12 o
 -19   3  17       54.60       40.16     32.65 o
 -18   3  17       14.12        7.91     26.69 o
 -17   3  17      594.60      784.57     77.18 o
 -16   3  17       42.61       70.34     18.33 o
 -15   3  17       21.16       18.91     10.99 o
 -14   3  17      100.05      100.60     15.28 o
 -13   3  17      142.72      143.93     16.32 o
 -12   3  17      373.90      390.82     24.02 o
 -11   3  17        0.97        6.91      7.90 o
 -10   3  17        4.60        1.44      8.80 o
  -9   3  17       12.70       -5.28      7.03 o
  -8   3  17       47.97       47.42      5.28 o
  -7   3  17      356.77      345.05     15.54 o
  -6   3  17      170.27      157.85      8.22 o
  -5   3  17      197.27      158.38      8.64 o
  -4   3  17       21.74       22.94      6.02 o
  -3   3  17      285.60      237.17     10.45 o
  -2   3  17      571.37      583.70     14.96 o
  -1   3  17        5.08        1.45      5.04 o
   0   3  17      176.82      174.83      9.89 o
   1   3  17       63.44       69.09     16.53 o
   2   3  17       17.76        9.58     13.37 o
   3   3  17       26.83       59.86     34.93 o
   4   3  17       30.78       68.05     19.59 o
   5   3  17       78.42       84.29     22.00 o
 -19   4  17      208.28      236.45     51.32 o
 -18   4  17        0.04       -4.67     25.63 o
 -17   4  17      213.77      162.57     28.42 o
 -16   4  17       84.53      130.33     43.83 o
 -15   4  17      464.68      480.67     63.93 o
 -14   4  17       34.72       63.25     17.46 o
 -13   4  17      126.86      101.88     14.63 o
 -12   4  17      767.59      809.50     31.25 o
 -11   4  17      976.03      958.05     33.12 o
 -10   4  17      851.06      783.62     28.91 o
  -9   4  17      425.88      420.30     29.88 o
  -8   4  17      413.09      432.42     12.65 o
  -7   4  17     1204.23     1108.53     19.45 o
  -6   4  17      484.22      452.87     18.61 o
  -5   4  17     1630.46     1629.85     26.17 o
  -4   4  17       74.10       75.41      9.58 o
  -3   4  17      501.06      463.85     14.91 o
  -2   4  17      771.54      756.18     28.46 o
  -1   4  17       93.32       97.15      8.07 o
   0   4  17        6.58       10.54      6.19 o
   1   4  17       14.35       16.70      7.05 o
   2   4  17      128.17      144.20     22.68 o
   3   4  17        0.56        0.74     24.48 o
   4   4  17        6.34       19.45     17.54 o
   5   4  17       45.60       63.90     21.61 o
 -19   5  17      256.37      225.31     50.26 o
 -18   5  17      147.69      164.19     30.06 o
 -17   5  17      101.60       65.59     22.45 o
 -16   5  17      225.49      212.58     29.98 o
 -15   5  17      174.82      218.23     28.85 o
 -14   5  17       96.27       56.36     13.79 o
 -13   5  17      275.82      279.30     22.66 o
 -12   5  17      169.61      211.23     18.98 o
 -11   5  17      179.65      159.37     16.37 o
 -10   5  17        6.59       -7.37      7.56 o
  -9   5  17      257.61      252.18     18.79 o
  -8   5  17       12.08        7.85      4.61 o
  -7   5  17       34.55       32.65      5.07 o
  -6   5  17      655.89      661.96     15.59 o
  -5   5  17      223.85      193.48      9.94 o
  -4   5  17      280.08      298.05     12.93 o
  -3   5  17      171.79      164.03     10.79 o
  -2   5  17      755.81      814.51     21.80 o
  -1   5  17      214.48      215.15     12.74 o
   0   5  17       20.56       23.90      7.36 o
   1   5  17      151.60      157.42     12.15 o
   2   5  17       86.37       69.16     30.65 o
   3   5  17       17.65       36.99     17.92 o
   4   5  17        2.90       14.53     20.93 o
 -18   6  17       74.64       84.15     25.25 o
 -17   6  17      474.08      479.65     45.01 o
 -16   6  17       16.38       -3.91     22.84 o
 -15   6  17      101.32      104.19     22.03 o
 -14   6  17       88.58       87.84     20.56 o
 -13   6  17       98.27       89.51     27.17 o
 -12   6  17      598.38      561.08     29.87 o
 -11   6  17        0.14       -3.30      8.57 o
 -10   6  17      476.32      477.39     24.27 o
  -9   6  17       62.15       60.30     11.52 o
  -8   6  17      240.60      220.22     11.31 o
  -7   6  17      305.12      298.74     11.34 o
  -6   6  17      255.09      258.97     11.21 o
  -5   6  17      148.02      139.28      9.52 o
  -4   6  17      248.41      256.13     12.51 o
  -3   6  17        0.23        1.39      6.48 o
  -2   6  17      225.89      166.63     11.95 o
  -1   6  17       31.42       31.27      7.99 o
   0   6  17        0.01       -6.44      6.44 o
   1   6  17        0.57        0.03      7.43 o
   2   6  17       80.50       37.27     28.23 o
   3   6  17        1.16       54.71     34.55 o
   4   6  17       17.94       50.63     35.07 o
 -18   7  17      589.23      564.56     52.17 o
 -17   7  17       44.66       61.42     22.84 o
 -16   7  17      306.45      362.82     39.26 o
 -15   7  17      176.63      178.57     35.56 o
 -14   7  17       29.75       25.89     21.76 o
 -13   7  17       17.44       25.14     15.19 o
 -12   7  17       50.47       40.56     16.49 o
 -11   7  17      378.51      315.04     23.30 o
 -10   7  17      160.25      159.84     16.92 o
  -9   7  17      145.92      146.89      9.75 o
  -8   7  17      836.76      799.38     17.83 o
  -7   7  17      874.70      812.17     17.67 o
  -6   7  17      542.80      567.31     16.05 o
  -5   7  17      181.29      158.29     10.44 o
  -4   7  17       89.20       66.51      8.87 o
  -3   7  17      140.42      137.60     15.35 o
  -2   7  17       14.92       15.61      7.58 o
  -1   7  17       72.22       64.90     10.20 o
   0   7  17        0.25        2.00      7.23 o
   1   7  17       14.02       15.43      8.46 o
   2   7  17      243.28      211.65     44.55 o
   3   7  17       23.00       -1.20     28.02 o
 -17   8  17       69.08      101.25     28.04 o
 -16   8  17       41.78        0.07     18.52 o
 -15   8  17        8.28       22.79     17.63 o
 -14   8  17        4.99        1.50     15.82 o
 -13   8  17      332.73      350.34     35.80 o
 -12   8  17        0.07       12.40     15.66 o
 -11   8  17       44.28       48.14     31.24 o
 -10   8  17      150.10      138.15     16.45 o
  -9   8  17       33.27       32.58      7.15 o
  -8   8  17      156.39      154.27      9.34 o
  -7   8  17      104.99       93.37      8.12 o
  -6   8  17      195.92      195.24     10.87 o
  -5   8  17       97.41      129.87     12.47 o
  -4   8  17       66.58       58.80      9.02 o
  -3   8  17      202.99      234.34     14.56 o
  -2   8  17        8.92       10.03      7.99 o
  -1   8  17       30.74       11.20      8.42 o
   0   8  17       50.80       49.97     13.13 o
   1   8  17       81.03       80.46      9.92 o
   2   8  17       44.07       55.07     32.91 o
 -16   9  17       31.29       55.72     24.27 o
 -15   9  17       22.31       34.16     20.85 o
 -14   9  17        4.11        2.47     17.75 o
 -13   9  17       79.27       96.68     27.27 o
 -12   9  17        4.98       19.45     16.49 o
 -11   9  17      113.82      121.45     28.11 o
 -10   9  17       95.26       71.47     20.59 o
  -9   9  17       31.73       18.12      8.04 o
  -8   9  17        0.62       -2.50      5.40 o
  -7   9  17      257.22      216.71     11.91 o
  -6   9  17      357.14      367.13     15.62 o
  -5   9  17       11.75       13.53      8.26 o
  -4   9  17       35.84       26.97      8.39 o
  -3   9  17        9.57       10.29      7.94 o
  -2   9  17        1.45       -3.38      7.65 o
  -1   9  17       37.98       78.09     17.72 o
   0   9  17       79.89       57.98     10.13 o
   1   9  17        0.20       -9.46      9.46 o
 -15  10  17       17.13       22.13     21.47 o
 -14  10  17       32.58       23.76     21.84 o
 -13  10  17      156.09      209.67     32.84 o
 -12  10  17      190.61      217.68     31.46 o
 -11  10  17      271.62      298.12     55.53 o
 -10  10  17        5.56        8.16     16.25 o
  -9  10  17       57.85       84.60     30.74 o
  -8  10  17      127.94      150.32     12.80 o
  -7  10  17      188.11      200.41     16.08 o
  -6  10  17      234.00      239.09     13.56 o
  -5  10  17       47.32       45.95     10.86 o
  -4  10  17      274.67      265.87     16.04 o
  -3  10  17      101.92      123.22     12.51 o
  -2  10  17      337.86      391.10     19.29 o
  -1  10  17        0.94        4.00      8.69 o
   0  10  17       55.55       41.50     10.24 o
 -13  11  17       19.05       41.65     21.61 o
 -12  11  17        4.49       -0.38     19.76 o
 -11  11  17       26.92       26.81     31.84 o
 -10  11  17        5.58       -2.99     22.71 o
  -9  11  17      185.62      219.34     42.44 o
  -8  11  17       23.81       42.61      8.54 o
  -7  11  17      501.69      538.31     20.28 o
  -6  11  17      288.70      323.78     18.71 o
  -5  11  17       51.91       32.79      9.42 o
  -4  11  17      325.99      382.97     19.00 o
  -3  11  17      178.46      196.21     22.97 o
  -2  11  17        2.37       -6.41      9.22 o
 -11  12  17      127.73      140.73     38.64 o
 -10  12  17       23.04       -2.74     23.43 o
  -9  12  17        0.14       -2.41     24.17 o
  -8  12  17      131.15      149.40     16.70 o
  -7  12  17       92.70       80.53     10.62 o
  -6  12  17        0.69       -4.04      8.27 o
  -5  12  17        1.94        6.24      8.89 o
  -4  12  17       16.31       17.64      9.60 o
 -20   0  18       38.60       42.07     35.43 o
 -19   0  18      198.23      118.36     37.16 o
 -18   0  18        1.75       14.11     24.44 o
 -17   0  18       26.27       23.35     23.79 o
 -16   0  18      162.35      155.65     34.67 o
 -15   0  18        8.46        1.17     16.68 o
 -14   0  18       46.62       37.64     20.83 o
 -13   0  18        6.28       22.25     17.28 o
 -12   0  18     1709.68     1588.19     80.31 o
 -11   0  18      556.92      564.79     45.02 o
 -10   0  18        2.46       -9.88     10.92 o
  -9   0  18       33.51       25.06     13.46 o
  -8   0  18      433.36      472.01     23.34 o
  -7   0  18        1.26       22.43      6.23 o
  -6   0  18      200.35      205.28     11.98 o
  -5   0  18       30.32       22.47      6.91 o
  -4   0  18      715.69      663.86     24.04 o
  -3   0  18      939.43      884.32     24.51 o
  -2   0  18        7.50       -4.16      6.59 o
  -1   0  18     1377.04     1423.27     33.54 o
   0   0  18      305.56      354.01     18.37 o
   1   0  18      889.63      858.49     28.80 o
   2   0  18       74.53      215.31     36.94 o
   3   0  18       45.78       38.09     23.84 o
   4   0  18        0.21       -3.94     22.36 o
   5   0  18       13.20       36.73     29.65 o
 -20   1  18       22.25      -10.72     28.54 o
 -19   1  18       11.07       48.27     22.53 o
 -18   1  18        0.78       -8.05     15.09 o
 -17   1  18        6.72       18.02     15.75 o
 -16   1  18      180.31      145.82     23.97 o
 -15   1  18      318.50      339.59     47.04 o
 -14   1  18      200.21      178.19     23.46 o
 -13   1  18      940.21      939.90     42.94 o
 -12   1  18      876.96      904.33     41.05 o
 -11   1  18     1020.52     1078.52     43.94 o
 -10   1  18       20.68       17.98     12.20 o
  -9   1  18      664.08      637.18     31.40 o
  -8   1  18       52.79       52.28      4.90 o
  -7   1  18      298.71      285.13      9.87 o
  -6   1  18      105.25       85.59      6.14 o
  -5   1  18        0.36       -3.74      3.99 o
  -4   1  18       34.13       41.55      6.24 o
  -3   1  18        4.70        0.48      4.44 o
  -2   1  18      348.49      324.48     11.99 o
  -1   1  18      466.69      477.24     14.38 o
   0   1  18       73.37       75.16      7.78 o
   1   1  18        6.22        5.95      6.82 o
   2   1  18        9.29       22.49     15.26 o
   3   1  18        4.94        1.32     14.90 o
   4   1  18        6.71       36.98     17.99 o
   5   1  18        0.29        8.31     18.49 o
 -20   2  18      207.64      234.99     51.05 o
 -19   2  18      116.78      212.34     47.15 o
 -18   2  18      540.60      648.98     49.24 o
 -17   2  18      236.30      248.63     38.69 o
 -16   2  18       58.61       79.31     27.37 o
 -15   2  18        0.64        6.59     12.79 o
 -14   2  18      158.20      170.59     22.87 o
 -13   2  18      247.97      218.96     37.70 o
 -12   2  18       62.98       74.73     13.18 o
 -11   2  18      123.71      114.50     13.58 o
 -10   2  18     1048.97     1027.90     32.55 o
  -9   2  18     2525.09     2517.08     56.89 o
  -8   2  18       21.19       31.52      5.77 o
  -7   2  18     1320.18     1314.69     21.49 o
  -6   2  18       44.70       44.63      5.42 o
  -5   2  18        0.82        8.66      4.82 o
  -4   2  18       53.79       48.75      5.78 o
  -3   2  18       78.49       89.35      7.22 o
  -2   2  18      443.74      413.14     13.82 o
  -1   2  18       64.23       66.98      7.26 o
   0   2  18      413.90      453.92     14.73 o
   1   2  18      119.46      153.77     11.66 o
   2   2  18      137.74      145.13     30.76 o
   3   2  18       39.62       90.04     20.99 o
   4   2  18       96.02      197.96     28.88 o
 -20   3  18        0.00        3.63     28.77 o
 -19   3  18      230.74      236.46     50.03 o
 -18   3  18        3.23       84.39     34.52 o
 -17   3  18       20.84       -4.56     22.63 o
 -16   3  18       31.67       34.00     16.62 o
 -15   3  18       17.64       -2.16     13.60 o
 -14   3  18      120.80      115.74     24.90 o
 -13   3  18      116.12      114.79     15.10 o
 -12   3  18      650.65      708.07     28.81 o
 -11   3  18      131.13      133.96     14.56 o
 -10   3  18       46.04       44.34     13.71 o
  -9   3  18      641.27      570.94     23.73 o
  -8   3  18      229.35      298.68     11.01 o
  -7   3  18       42.25       41.99      5.63 o
  -6   3  18      528.92      511.11     13.65 o
  -5   3  18       48.56       36.07      7.17 o
  -4   3  18     2214.01     2116.96     31.88 o
  -3   3  18      240.09      243.06     11.88 o
  -2   3  18       23.83       17.85      5.84 o
  -1   3  18      232.49      238.34     11.43 o
   0   3  18       26.12       22.37      6.69 o
   1   3  18       96.66      112.29     10.93 o
   2   3  18        3.39        8.31     19.77 o
   3   3  18       67.97       80.91     20.66 o
   4   3  18      111.43      108.71     23.56 o
 -19   4  18      589.91      746.57     83.27 o
 -18   4  18        0.02       -4.23     27.49 o
 -17   4  18      487.72      479.30     63.75 o
 -16   4  18      148.59      165.31     25.81 o
 -15   4  18       13.50       23.87     11.82 o
 -14   4  18      176.88      214.28     22.08 o
 -13   4  18      468.79      359.56     31.37 o
 -12   4  18        0.37       11.92      9.30 o
 -11   4  18      441.64      363.17     23.44 o
 -10   4  18      588.78      597.42     40.98 o
  -9   4  18        2.92        3.07      4.33 o
  -8   4  18       13.82       12.11      4.59 o
  -7   4  18      214.24      188.19      9.14 o
  -6   4  18       52.07       70.74      6.76 o
  -5   4  18      285.88      279.83     11.68 o
  -4   4  18      334.37      339.45     13.86 o
  -3   4  18      309.16      323.77     13.89 o
  -2   4  18       72.15       77.67      8.35 o
  -1   4  18      548.11      615.36     19.46 o
   0   4  18        7.58       10.11      7.18 o
   1   4  18       99.30      134.23     12.28 o
   2   4  18       27.23       38.30     24.03 o
   3   4  18      153.86      177.00     26.82 o
   4   4  18       40.44       72.83     20.79 o
 -19   5  18       67.64       61.64     36.26 o
 -18   5  18        0.69      -21.30     25.23 o
 -17   5  18        0.65       10.40     17.65 o
 -16   5  18      293.84      305.02     74.26 o
 -15   5  18      303.60      405.97     51.22 o
 -14   5  18      118.54      120.60     16.59 o
 -13   5  18      925.87      973.86     41.62 o
 -12   5  18      114.13      116.13     14.98 o
 -11   5  18      254.99      186.33     17.48 o
 -10   5  18      426.81      404.29     24.18 o
  -9   5  18      171.06      146.14      9.44 o
  -8   5  18       48.77       56.27      6.13 o
  -7   5  18      173.33      157.54      8.88 o
  -6   5  18     1478.48     1487.79     25.30 o
  -5   5  18      301.53      294.41     13.35 o
  -4   5  18      421.96      443.52     15.51 o
  -3   5  18      148.49      161.90     10.60 o
  -2   5  18      181.22      184.04     12.47 o
  -1   5  18        2.76        5.19      7.01 o
   0   5  18      253.57      260.73     14.39 o
   1   5  18        5.18       -0.92      7.50 o
   2   5  18       26.30        2.16     24.40 o
   3   5  18       21.35       20.76     30.27 o
 -18   6  18        0.24        6.28     20.45 o
 -17   6  18       12.96       25.70     18.73 o
 -16   6  18        3.68       13.13     16.10 o
 -15   6  18        2.66       -0.86     14.52 o
 -14   6  18        0.86        5.39     13.70 o
 -13   6  18      386.56      348.45     38.85 o
 -12   6  18        1.06       -6.78      9.19 o
 -11   6  18        5.90       12.54     13.84 o
 -10   6  18      266.14      263.24     25.24 o
  -9   6  18        1.94        5.87      5.48 o
  -8   6  18        4.10       -2.07      4.83 o
  -7   6  18      111.78      114.97      8.18 o
  -6   6  18      218.78      222.18     11.03 o
  -5   6  18        1.25       -3.08      5.74 o
  -4   6  18       26.36       25.61      6.94 o
  -3   6  18       33.70       21.04     10.80 o
  -2   6  18        0.61       -0.12      6.95 o
  -1   6  18        9.95       12.99      7.78 o
   0   6  18      119.19      135.23     11.47 o
   1   6  18       80.59       69.30      9.80 o
   2   6  18      272.48      221.91     45.60 o
   3   6  18       53.34       -2.98     28.57 o
 -18   7  18       22.56       34.33     23.83 o
 -17   7  18       59.07       57.79     23.72 o
 -16   7  18       90.80       52.77     20.90 o
 -15   7  18      191.68      212.96     29.63 o
 -14   7  18        5.88        9.65     15.75 o
 -13   7  18      249.37      261.42     30.14 o
 -12   7  18      150.13      168.58     24.03 o
 -11   7  18      325.80      307.14     23.12 o
 -10   7  18      458.92      396.19     25.28 o
  -9   7  18       50.17       63.68      8.28 o
  -8   7  18      226.72      262.33     13.08 o
  -7   7  18       23.40       24.38      6.00 o
  -6   7  18      583.23      606.80     19.53 o
  -5   7  18        0.80        4.50      6.64 o
  -4   7  18       46.50       40.76      8.35 o
  -3   7  18        1.48        7.83      7.14 o
  -2   7  18      122.92      127.76     11.85 o
  -1   7  18      135.26      161.75     15.21 o
   0   7  18       78.19       96.70     10.91 o
   1   7  18       54.38       69.30      9.97 o
   2   7  18       10.40       -1.42     29.80 o
 -17   8  18      449.43      437.12     46.35 o
 -16   8  18       26.09       47.25     21.84 o
 -15   8  18       82.23      114.49     51.12 o
 -14   8  18      379.76      413.50     40.01 o
 -13   8  18      127.05       59.02     20.29 o
 -12   8  18      497.69      552.12     48.43 o
 -11   8  18       79.15       83.41     19.69 o
 -10   8  18      214.69      251.04     21.37 o
  -9   8  18       10.27       11.79      6.76 o
  -8   8  18       89.99      110.84     12.03 o
  -7   8  18      499.39      531.33     26.13 o
  -6   8  18       53.71       60.31      8.47 o
  -5   8  18      576.79      586.36     19.54 o
  -4   8  18       64.80       51.64      9.22 o
  -3   8  18       56.15       47.28      9.25 o
  -2   8  18      291.81      321.96     17.09 o
  -1   8  18        4.02       14.83      8.37 o
   0   8  18      100.14      112.22     11.85 o
   1   8  18      188.85      205.07     30.12 o
 -16   9  18       97.12      105.36     28.12 o
 -15   9  18        2.36        9.80     19.82 o
 -14   9  18      115.28       77.52     23.48 o
 -13   9  18      518.45      443.04     41.37 o
 -12   9  18      326.73      297.97     34.23 o
 -11   9  18      302.97      307.41     32.63 o
 -10   9  18       94.63       62.80     19.70 o
  -9   9  18      193.18      206.82     14.93 o
  -8   9  18        1.85       -0.45      5.72 o
  -7   9  18      388.08      376.85     15.84 o
  -6   9  18       41.72       52.52      8.35 o
  -5   9  18      216.33      187.29     13.43 o
  -4   9  18      143.70      143.02     12.65 o
  -3   9  18       98.02      103.54     12.24 o
  -2   9  18      264.59      266.71     16.22 o
  -1   9  18        4.39       13.79      9.01 o
   0   9  18       12.12       10.76      9.17 o
 -15  10  18       27.90       26.95     25.00 o
 -14  10  18      292.98      269.14     36.18 o
 -13  10  18       75.83       82.87     24.18 o
 -12  10  18      169.74      235.68     32.06 o
 -11  10  18       28.83        6.93     16.66 o
 -10  10  18     1057.03     1139.87     55.19 o
  -9  10  18       39.45       35.26     10.94 o
  -8  10  18      471.50      555.62     19.55 o
  -7  10  18      130.91      152.11     18.95 o
  -6  10  18        6.80        5.20      7.29 o
  -5  10  18      108.83       98.75     11.25 o
  -4  10  18       28.33       16.50      9.02 o
  -3  10  18       22.16       18.65     10.70 o
  -2  10  18        9.24       -2.90      8.95 o
  -1  10  18      295.43      364.60     29.46 o
 -13  11  18       63.85       70.39     25.77 o
 -12  11  18        1.21        5.45     19.71 o
 -11  11  18        8.16        4.99     18.92 o
 -10  11  18        0.33        1.51     25.85 o
  -9  11  18      960.17     1221.47     83.81 o
  -8  11  18      161.17      201.27     12.36 o
  -7  11  18      139.37      145.55     12.27 o
  -6  11  18      328.63      365.53     17.13 o
  -5  11  18       10.87       -0.48      8.57 o
  -4  11  18      112.11      109.69     12.63 o
  -3  11  18        0.05       -8.20      8.20 o
  -9  12  18       13.73       18.23     18.96 o
  -8  12  18        0.84        3.33      9.87 o
  -7  12  18        5.65       17.73      9.28 o
  -6  12  18      184.54      207.03     18.98 o
 -20   1  19        7.66      -23.35     23.35 o
 -19   1  19       58.22       82.62     23.90 o
 -18   1  19      265.41      272.71     45.48 o
 -17   1  19        0.52        2.00     15.54 o
 -16   1  19       30.92       -1.64     13.35 o
 -15   1  19      540.94      558.60     40.82 o
 -14   1  19       36.21       41.34     15.30 o
 -13   1  19       33.98       24.40     14.05 o
 -12   1  19      196.19      165.80     27.02 o
 -11   1  19      376.95      364.99     29.36 o
 -10   1  19      151.13      157.96     20.20 o
  -9   1  19      287.56      269.85     10.95 o
  -8   1  19      699.96      786.60     15.43 o
  -7   1  19       20.88        9.41      4.72 o
  -6   1  19       10.60       13.68      4.97 o
  -5   1  19       83.06       80.21      6.76 o
  -4   1  19        8.86        3.12      5.07 o
  -3   1  19        2.78        5.33      4.81 o
  -2   1  19        7.77        5.47      6.50 o
  -1   1  19      322.33      327.37     12.68 o
   0   1  19        0.07       -1.70      5.55 o
   1   1  19      363.67      426.83     19.20 o
   2   1  19       14.69       22.60     16.29 o
   3   1  19       11.48       44.98     19.22 o
   4   1  19       19.76       25.30     17.80 o
 -20   2  19       50.16       15.04     29.50 o
 -19   2  19        3.81      -11.74     25.16 o
 -18   2  19        5.27       -7.41     15.95 o
 -17   2  19       24.47        5.30     15.33 o
 -16   2  19       29.62       72.37     20.18 o
 -15   2  19      107.08       95.53     28.28 o
 -14   2  19      116.65      126.96     21.26 o
 -13   2  19      285.06      372.33     31.42 o
 -12   2  19       22.58       20.01     19.97 o
 -11   2  19      452.54      480.58     23.90 o
 -10   2  19       15.37       12.14      8.06 o
  -9   2  19      164.59      156.47      9.34 o
  -8   2  19     1286.20     1178.12     19.93 o
  -7   2  19     1364.73     1383.55     28.00 o
  -6   2  19     2603.36     2508.61     40.36 o
  -5   2  19     1187.49     1130.10     21.04 o
  -4   2  19       37.11       39.05      6.32 o
  -3   2  19      447.64      456.94     14.63 o
  -2   2  19        8.00        9.95      5.48 o
  -1   2  19      164.11      158.24      9.97 o
   0   2  19       18.95        4.74      6.37 o
   1   2  19      651.17      719.71     21.56 o
   2   2  19      199.00      298.52     31.78 o
   3   2  19       78.43       89.17     22.02 o
   4   2  19      105.22      156.11     27.71 o
 -20   3  19       18.16        0.15     29.49 o
 -19   3  19       50.77       33.00     32.03 o
 -18   3  19       11.71       29.13     26.45 o
 -17   3  19        0.19      -14.14     14.14 o
 -16   3  19        0.57        2.71     14.47 o
 -15   3  19      443.55      452.89     37.96 o
 -14   3  19      138.66      168.15     23.86 o
 -13   3  19       86.14       42.33     24.80 o
 -12   3  19      220.20      219.71     18.76 o
 -11   3  19        0.21       -7.24      7.24 o
 -10   3  19      577.66      577.47     24.13 o
  -9   3  19        2.84        9.01      5.24 o
  -8   3  19       70.70       62.97      5.78 o
  -7   3  19        4.18        3.89      4.68 o
  -6   3  19      376.42      377.52     13.27 o
  -5   3  19       60.08       63.10      6.97 o
  -4   3  19       49.02       37.76      6.62 o
  -3   3  19       74.34       69.30      7.68 o
  -2   3  19       18.31       17.43      9.30 o
  -1   3  19       61.80       49.55      8.06 o
   0   3  19      209.05      204.14     12.02 o
   1   3  19       10.24        5.35      7.36 o
   2   3  19       11.03       12.99     16.97 o
   3   3  19        3.35       26.21     17.62 o
 -19   4  19      139.28      150.98     43.36 o
 -18   4  19       52.58       43.44     29.47 o
 -17   4  19        1.76      -22.10     22.10 o
 -16   4  19        1.66      -15.57     27.73 o
 -15   4  19       39.46       16.84     11.89 o
 -14   4  19        3.48       14.71     10.75 o
 -13   4  19      757.78      771.72     31.56 o
 -12   4  19       96.54      104.22     22.26 o
 -11   4  19       38.90       46.81     11.24 o
 -10   4  19      520.52      551.68     25.21 o
  -9   4  19      243.96      263.61     12.76 o
  -8   4  19      295.83      289.36     10.60 o
  -7   4  19      166.16      174.41      9.22 o
  -6   4  19      304.49      336.31     12.90 o
  -5   4  19       15.13        5.52      5.39 o
  -4   4  19       20.27       18.62      6.20 o
  -3   4  19      608.70      667.98     18.41 o
  -2   4  19       13.13       17.40      6.89 o
  -1   4  19      219.55      232.84     13.87 o
   0   4  19      828.20      834.66     31.60 o
   1   4  19        0.51        5.77      8.07 o
   2   4  19      544.90      585.82     64.55 o
   3   4  19        0.26        7.85     29.93 o
 -19   5  19      146.16      192.60     49.42 o
 -18   5  19        0.03       -8.67     24.56 o
 -17   5  19        4.60       11.51     24.48 o
 -16   5  19       98.86       87.38     21.99 o
 -15   5  19      430.81      493.72     31.62 o
 -14   5  19      570.56      496.38     30.74 o
 -13   5  19       59.54       75.33     14.03 o
 -12   5  19        4.49       20.98     10.54 o
 -11   5  19      562.70      585.48     27.55 o
 -10   5  19       65.12       61.43     15.78 o
  -9   5  19        2.67        0.05      3.91 o
  -8   5  19      182.90      162.40      8.69 o
  -7   5  19       30.97       31.27      5.88 o
  -6   5  19        0.05       -1.33      5.08 o
  -5   5  19        3.11        4.59      5.68 o
  -4   5  19       10.92        0.53      5.89 o
  -3   5  19      597.68      600.17     19.68 o
  -2   5  19      138.19      154.50     12.09 o
  -1   5  19        1.08       -4.52      8.66 o
   0   5  19      173.55      188.31     13.02 o
   1   5  19       87.95       55.23     12.28 o
   2   5  19       96.14      113.32     39.18 o
   3   5  19       18.62       54.87     34.69 o
 -18   6  19       15.21       16.40     19.21 o
 -17   6  19        0.71      -15.72     15.72 o
 -16   6  19       31.21       25.58     17.85 o
 -15   6  19       69.13      124.22     22.81 o
 -14   6  19       79.13      112.93     21.57 o
 -13   6  19      380.95      390.77     27.18 o
 -12   6  19       75.89       64.21     13.53 o
 -11   6  19        0.03       -7.81      7.81 o
 -10   6  19        2.90       -2.34      9.19 o
  -9   6  19       60.95       55.39      9.88 o
  -8   6  19       16.35       23.33      5.55 o
  -7   6  19      235.10      203.47     10.50 o
  -6   6  19      783.04      804.68     18.79 o
  -5   6  19       72.69       58.30      7.66 o
  -4   6  19      216.12      214.98     13.60 o
  -3   6  19       49.61       39.19      8.54 o
  -2   6  19      312.78      308.38     16.03 o
  -1   6  19       37.32       37.15     10.23 o
   0   6  19       46.18       48.12     13.62 o
   1   6  19        4.82       17.38     11.32 o
   2   6  19        7.54      -16.03     29.26 o
 -18   7  19       73.75      148.23     30.97 o
 -17   7  19      112.51      132.89     29.28 o
 -16   7  19       17.95       -7.89     16.52 o
 -15   7  19        2.23        8.82     24.98 o
 -14   7  19        0.98       -2.17     13.75 o
 -13   7  19      275.00      305.14     78.21 o
 -12   7  19      773.77      800.92     33.56 o
 -11   7  19        3.93        2.57      9.61 o
 -10   7  19       47.10       41.20     11.79 o
  -9   7  19      107.21       96.03      8.23 o
  -8   7  19      416.59      368.57     16.09 o
  -7   7  19        0.15       -3.54      5.50 o
  -6   7  19     1267.96     1346.80     25.29 o
  -5   7  19      220.39      185.93     18.07 o
  -4   7  19      151.32      160.84     12.91 o
  -3   7  19      348.31      343.13     17.17 o
  -2   7  19       46.37       46.77      9.39 o
  -1   7  19        1.79        0.59      8.24 o
   0   7  19        0.13       -7.86      7.86 o
   1   7  19       27.25       29.00     11.83 o
 -17   8  19        6.88       21.96     21.88 o
 -16   8  19       66.86       57.62     23.07 o
 -15   8  19        2.51      -15.68     15.68 o
 -14   8  19       11.74       15.56     30.43 o
 -13   8  19      102.08      107.98     23.51 o
 -12   8  19       30.45       30.49     17.89 o
 -11   8  19       50.88       35.04     13.81 o
 -10   8  19       34.85       35.95     12.43 o
  -9   8  19      328.50      333.60     20.60 o
  -8   8  19       27.98       21.40      6.80 o
  -7   8  19      301.71      301.38     13.29 o
  -6   8  19       64.68       56.11      8.43 o
  -5   8  19        6.55       12.55      8.25 o
  -4   8  19      135.58      112.24     14.24 o
  -3   8  19        2.34       -2.46      7.68 o
  -2   8  19      172.30      165.08     13.54 o
  -1   8  19        2.40        6.90      8.64 o
   0   8  19       72.05       45.97      9.81 o
 -16   9  19       21.39       10.66     21.12 o
 -15   9  19        1.49       -9.37     17.79 o
 -14   9  19       93.21       57.91     23.07 o
 -13   9  19        8.48      -12.36     15.77 o
 -12   9  19        1.88       11.63     16.19 o
 -11   9  19      178.18      163.05     25.99 o
 -10   9  19        0.80        6.88     15.18 o
  -9   9  19       93.82      109.15     11.59 o
  -8   9  19       24.07       24.95      7.01 o
  -7   9  19       13.91       10.87      7.79 o
  -6   9  19      274.87      262.42     14.12 o
  -5   9  19       31.27       22.20     11.40 o
  -4   9  19       63.01       52.07     10.04 o
  -3   9  19       66.30       63.23     16.02 o
  -2   9  19      118.27      112.82     12.53 o
  -1   9  19       58.56       45.67     12.57 o
 -14  10  19        4.34        4.05     19.22 o
 -13  10  19       89.19       85.29     39.09 o
 -12  10  19      319.94      210.09     32.69 o
 -11  10  19      162.22      166.37     57.95 o
 -10  10  19       18.59       20.57     17.60 o
  -9  10  19       67.70       83.63     17.80 o
  -8  10  19       28.24       25.87      7.35 o
  -7  10  19       18.42       14.60      9.15 o
  -6  10  19        0.09        2.30      7.52 o
  -5  10  19       99.45      113.25     12.18 o
  -4  10  19       49.82       34.23      9.96 o
  -3  10  19       27.39       17.73      9.73 o
  -2  10  19       24.50       11.11      9.48 o
 -12  11  19      168.41      214.64     37.33 o
 -11  11  19       51.24       81.40     32.17 o
 -10  11  19        0.46      -21.80     21.80 o
  -9  11  19       21.48       21.51     17.77 o
  -8  11  19       44.81       59.85      9.39 o
  -7  11  19       47.51       70.25     13.38 o
  -6  11  19       17.88        5.75      8.42 o
  -5  11  19        4.06        3.56      8.81 o
  -4  11  19      234.71      282.95     17.53 o
 -20   0  20      138.24      200.89     45.73 o
 -19   0  20       10.68      -15.33     23.24 o
 -18   0  20      281.82      374.66     54.23 o
 -17   0  20       70.24      109.66     32.61 o
 -16   0  20      171.54      118.04     32.13 o
 -15   0  20      359.30      396.45     49.34 o
 -14   0  20       78.57       40.71     22.79 o
 -13   0  20      412.38      275.90     39.12 o
 -12   0  20      428.75      471.58     50.45 o
 -11   0  20       18.90       25.83     16.85 o
 -10   0  20     1322.40     1409.71     72.72 o
  -9   0  20      273.60      244.16     14.39 o
  -8   0  20      327.81      301.19     16.11 o
  -7   0  20       38.60       24.71      8.14 o
  -6   0  20     1089.77     1084.42     27.01 o
  -5   0  20        5.45       -4.81      6.23 o
  -4   0  20       46.27       40.05      8.60 o
  -3   0  20      604.83      560.27     20.78 o
  -2   0  20      104.32      114.81     12.30 o
  -1   0  20       55.34       73.08     11.10 o
   0   0  20      545.12      594.57     31.57 o
   1   0  20      304.11      242.68     23.85 o
   2   0  20       16.64       26.56     18.49 o
   3   0  20        0.36       21.85     28.05 o
 -20   1  20        6.36        2.71     19.95 o
 -19   1  20       54.13       55.39     21.84 o
 -18   1  20       59.99       86.27     24.03 o
 -17   1  20       79.32       41.42     19.56 o
 -16   1  20       18.69       30.41     16.57 o
 -15   1  20        2.24       -6.42     16.71 o
 -14   1  20     1201.09     1295.13     54.08 o
 -13   1  20      537.40      506.44     36.76 o
 -12   1  20        1.28       -2.86     10.48 o
 -11   1  20        3.80       -0.53     11.02 o
 -10   1  20      135.55      130.82     19.41 o
  -9   1  20        0.12        2.34      4.87 o
  -8   1  20      316.80      310.47     10.80 o
  -7   1  20      458.81      471.46     13.25 o
  -6   1  20       66.52       67.95      6.81 o
  -5   1  20       47.08       68.30      7.12 o
  -4   1  20      329.26      311.46     12.86 o
  -3   1  20       19.53       17.49      5.74 o
  -2   1  20        0.89       -1.97      5.39 o
  -1   1  20      245.40      246.01     16.28 o
   0   1  20      130.87      122.12      9.21 o
   1   1  20      120.69      122.09      9.41 o
   2   1  20      118.89      147.45     28.87 o
   3   1  20       18.58       69.21     32.40 o
 -20   2  20        0.67        1.62     29.13 o
 -19   2  20       48.23       94.18     36.26 o
 -18   2  20      129.92       76.49     40.88 o
 -17   2  20      112.90      128.67     24.17 o
 -16   2  20       44.87       47.46     18.45 o
 -15   2  20        0.16        6.92     14.04 o
 -14   2  20       56.57       36.21     15.69 o
 -13   2  20      475.73      447.57     35.20 o
 -12   2  20      490.75      478.26     41.63 o
 -11   2  20        4.40       14.53     11.08 o
 -10   2  20        4.27       -2.98      7.31 o
  -9   2  20      120.85      126.30      7.40 o
  -8   2  20      114.17      147.21      8.21 o
  -7   2  20        0.10       -1.72      4.69 o
  -6   2  20      458.41      476.47     14.63 o
  -5   2  20       84.58       75.28      7.51 o
  -4   2  20       90.61       92.12      8.20 o
  -3   2  20        0.68       -0.31      5.61 o
  -2   2  20        5.32        0.62      5.66 o
  -1   2  20        0.66        1.16      5.91 o
   0   2  20        3.27        0.25      6.22 o
   1   2  20        9.91       15.85     10.05 o
   2   2  20       20.40       53.18     20.95 o
   3   2  20      115.43      132.13     25.41 o
 -20   3  20       73.53      125.33     40.80 o
 -19   3  20        7.42       -8.94     27.56 o
 -18   3  20      281.19      262.11     49.82 o
 -17   3  20       12.52        8.57     15.30 o
 -16   3  20        2.45       -3.77     14.73 o
 -15   3  20        8.20       -3.07     13.21 o
 -14   3  20      274.22      271.22     37.19 o
 -13   3  20      168.74      160.21     22.98 o
 -12   3  20       85.56       69.95     20.43 o
 -11   3  20      776.70      747.89     29.25 o
 -10   3  20      447.75      440.77     24.62 o
  -9   3  20      768.43      790.03     17.47 o
  -8   3  20       67.27       58.03      6.22 o
  -7   3  20      153.89      173.10      9.33 o
  -6   3  20      780.37      754.11     17.95 o
  -5   3  20      299.46      257.53     14.65 o
  -4   3  20      136.88      109.60      8.92 o
  -3   3  20       78.36       72.27      8.13 o
  -2   3  20        3.45       -5.92      5.92 o
  -1   3  20       66.10       39.42      8.85 o
   0   3  20       50.96       45.39      8.75 o
   1   3  20      177.60      213.29     19.03 o
   2   3  20       58.82        5.91     26.49 o
   3   3  20       50.33       63.55     34.55 o
 -19   4  20       49.70        7.57     28.79 o
 -18   4  20       23.19       38.21     28.70 o
 -17   4  20       39.57       97.92     34.26 o
 -16   4  20        0.07        4.99     13.65 o
 -15   4  20      816.22      898.58     94.95 o
 -14   4  20     1104.78     1206.73     42.27 o
 -13   4  20      293.43      343.53     33.03 o
 -12   4  20      935.48      966.07     38.07 o
 -11   4  20      141.87      141.91     15.55 o
 -10   4  20      863.50      894.23     40.48 o
  -9   4  20      574.65      537.60     14.52 o
  -8   4  20      333.79      372.49     12.53 o
  -7   4  20        2.71        7.16      5.79 o
  -6   4  20     1006.78      934.70     19.90 o
  -5   4  20      240.69      252.31     11.93 o
  -4   4  20       52.94       38.42      7.87 o
  -3   4  20      103.96       98.18      9.62 o
  -2   4  20       10.19        4.97      7.30 o
  -1   4  20      630.97      678.33     21.16 o
   0   4  20        0.89       17.62      8.25 o
   1   4  20      111.14      111.86     15.75 o
   2   4  20      111.68      188.45     44.61 o
 -19   5  20       12.69       32.06     32.60 o
 -18   5  20       84.36      155.09     43.85 o
 -17   5  20       82.14      123.09     38.31 o
 -16   5  20        0.22        3.89     14.22 o
 -15   5  20      223.99      250.89     23.77 o
 -14   5  20      140.16      171.42     19.67 o
 -13   5  20      225.90      252.24     22.00 o
 -12   5  20      421.21      481.38     31.38 o
 -11   5  20       24.70       12.01      9.54 o
 -10   5  20      321.09      314.19     22.43 o
  -9   5  20      287.57      293.54     16.66 o
  -8   5  20      388.11      458.30     13.93 o
  -7   5  20       62.96       66.84      7.38 o
  -6   5  20      494.00      505.99     15.73 o
  -5   5  20       15.24       12.48      6.08 o
  -4   5  20      576.88      608.86     18.20 o
  -3   5  20      232.94      239.55     14.45 o
  -2   5  20       40.66       48.11      9.34 o
  -1   5  20      389.02      416.81     21.16 o
   0   5  20      104.69      108.49     12.98 o
   1   5  20      198.24      205.66     45.34 o
   2   5  20       20.52       20.75     33.03 o
 -18   6  20        0.26       21.00     29.28 o
 -17   6  20       72.98       27.28     20.62 o
 -16   6  20       27.17       22.70     17.66 o
 -15   6  20        1.65      -14.35     14.85 o
 -14   6  20       21.85       27.38     15.15 o
 -13   6  20       76.34       55.55     13.69 o
 -12   6  20      317.47      313.19     23.98 o
 -11   6  20      162.87      167.32     17.50 o
 -10   6  20        6.61       12.84      9.90 o
  -9   6  20      105.47       94.22     11.56 o
  -8   6  20       92.32       94.65     10.74 o
  -7   6  20        0.70        1.89      5.43 o
  -6   6  20      172.15      149.39     10.06 o
  -5   6  20        9.16        3.21      6.24 o
  -4   6  20       40.84       38.66      8.72 o
  -3   6  20       71.43       69.69     10.01 o
  -2   6  20       16.29       30.88      8.73 o
  -1   6  20        9.10        6.22      8.40 o
   0   6  20       24.67       27.32      8.94 o
   1   6  20       33.41       10.44     17.98 o
 -18   7  20       14.51       23.49     29.56 o
 -17   7  20      106.03       82.38     25.41 o
 -16   7  20        3.24       -1.73     17.58 o
 -15   7  20       58.09       77.73     22.12 o
 -14   7  20       23.11       14.33     15.45 o
 -13   7  20       85.31       96.61     21.09 o
 -12   7  20      106.07      119.40     17.07 o
 -11   7  20        0.86       -0.16     14.89 o
 -10   7  20        8.20        3.92      9.89 o
  -9   7  20       77.76       90.67     11.70 o
  -8   7  20      341.87      337.79     13.05 o
  -7   7  20        0.50       -4.21      5.81 o
  -6   7  20      195.13      235.22     13.14 o
  -5   7  20       74.82       61.73      8.90 o
  -4   7  20      147.78      145.73     12.61 o
  -3   7  20      210.13      217.41     14.62 o
  -2   7  20        3.41        5.70      8.34 o
  -1   7  20       34.81       38.56     13.35 o
   0   7  20       34.78       46.17     11.61 o
 -17   8  20        2.86       20.46     45.76 o
 -16   8  20       29.51       33.18     21.91 o
 -15   8  20      112.47       93.79     46.61 o
 -14   8  20      126.66      121.87     24.53 o
 -13   8  20        0.68       -9.79     14.51 o
 -12   8  20      909.14      954.00     77.44 o
 -11   8  20        0.81       -5.80     14.61 o
 -10   8  20      246.37      249.43     22.28 o
  -9   8  20      529.49      571.61     16.79 o
  -8   8  20       44.67       55.59      7.64 o
  -7   8  20        8.02       17.02      7.09 o
  -6   8  20        5.54       -6.65      6.65 o
  -5   8  20      248.80      257.56     15.48 o
  -4   8  20       35.33       22.04      8.66 o
  -3   8  20      176.52      160.93     13.59 o
  -2   8  20        0.04        5.93      8.88 o
  -1   8  20       11.96        7.36      9.25 o
 -16   9  20       57.77       80.86     25.86 o
 -15   9  20        1.46       24.38     20.34 o
 -14   9  20       15.00       13.87     18.98 o
 -13   9  20       95.16       78.53     22.37 o
 -12   9  20      282.24      255.48     32.37 o
 -11   9  20      392.54      388.64     46.30 o
 -10   9  20       78.43       34.86     13.98 o
  -9   9  20       66.08       66.21     10.03 o
  -8   9  20       40.80       49.14      8.03 o
  -7   9  20        0.59        3.56      7.27 o
  -6   9  20        8.71        3.32      7.68 o
  -5   9  20       21.98       14.85      8.76 o
  -4   9  20       99.91       98.95     12.06 o
  -3   9  20      259.84      272.19     19.48 o
  -2   9  20       96.43       97.14     12.19 o
 -14  10  20       20.93       -1.94     17.99 o
 -13  10  20      112.93      139.31     56.89 o
 -12  10  20        0.03       15.42     19.44 o
 -11  10  20      188.54      194.20     91.32 o
 -10  10  20       35.57       -7.19     23.30 o
  -9  10  20      314.08      361.59     61.36 o
  -8  10  20       37.13       19.07      7.83 o
  -7  10  20       72.54       74.54      9.83 o
  -6  10  20        0.92       -5.30     10.44 o
  -5  10  20       57.13       68.09     11.10 o
  -4  10  20       42.29       18.01     10.01 o
  -3  10  20      183.98      183.16     15.15 o
 -11  11  20        2.24       19.60     26.49 o
 -10  11  20       95.48       93.13     33.59 o
  -9  11  20       51.16       68.43     15.40 o
  -8  11  20        8.29        4.81      8.07 o
  -7  11  20       72.97       98.82     10.88 o
  -6  11  20       93.65      118.81     12.12 o
 -20   1  21       19.39       24.98     22.07 o
 -19   1  21      676.20      895.50    127.88 o
 -18   1  21        0.05       17.01     21.67 o
 -17   1  21      799.71      903.97     51.50 o
 -16   1  21       11.30       38.35     17.23 o
 -15   1  21      599.24      660.84    102.15 o
 -14   1  21        8.64       12.79     13.56 o
 -13   1  21      788.05      769.60     40.63 o
 -12   1  21        4.32       -4.69     10.49 o
 -11   1  21      179.08      153.72     21.04 o
 -10   1  21     1368.61     1301.52    104.48 o
  -9   1  21      336.71      363.08     25.17 o
  -8   1  21      137.52      162.67      9.62 o
  -7   1  21       53.79       37.87      7.73 o
  -6   1  21     1371.49     1497.85     25.66 o
  -5   1  21        0.02        0.14      5.27 o
  -4   1  21      363.15      394.41     14.57 o
  -3   1  21      615.89      668.35     17.56 o
  -2   1  21       80.85       78.86      7.98 o
  -1   1  21       68.39       85.37      8.50 o
   0   1  21      288.53      303.30     12.98 o
   1   1  21       37.94       23.71     16.26 o
   2   1  21        7.57       22.71     15.68 o
 -20   2  21      154.21      128.62     44.10 o
 -19   2  21       86.51       80.88     28.57 o
 -18   2  21      108.80      125.19     26.29 o
 -17   2  21       54.19       30.48     19.21 o
 -16   2  21        9.08       19.18     16.53 o
 -15   2  21       59.95       29.02     15.69 o
 -14   2  21      187.06      203.09     26.05 o
 -13   2  21       10.33       -1.58     12.92 o
 -12   2  21       48.91       56.11     15.20 o
 -11   2  21      732.45      831.33     90.36 o
 -10   2  21        1.98       -1.78     10.04 o
  -9   2  21      294.18      306.20     11.67 o
  -8   2  21      246.22      192.22      9.45 o
  -7   2  21       11.00       11.73      5.35 o
  -6   2  21      159.69      151.43      9.60 o
  -5   2  21      118.97      149.11      9.80 o
  -4   2  21       90.60       68.27      7.87 o
  -3   2  21        0.25       -5.65      5.65 o
  -2   2  21       94.57       90.15      9.05 o
  -1   2  21       46.07       39.36      7.57 o
   0   2  21       97.97      126.37     10.67 o
   1   2  21        2.16        2.54     25.40 o
   2   2  21       61.76      105.74     36.73 o
 -20   3  21      130.55       75.10     38.41 o
 -19   3  21      115.00       95.79     38.72 o
 -18   3  21      174.16      206.95     42.90 o
 -17   3  21      188.70      205.48     29.72 o
 -16   3  21       49.19       62.18     19.87 o
 -15   3  21        8.11       17.17     14.40 o
 -14   3  21       53.72       50.46     16.96 o
 -13   3  21       59.41       32.21     15.23 o
 -12   3  21       81.75       76.33     16.90 o
 -11   3  21      680.06      699.35     28.87 o
 -10   3  21      101.21       69.04     12.32 o
  -9   3  21      483.26      487.66     22.72 o
  -8   3  21       32.96       32.28      5.86 o
  -7   3  21       10.13        4.09      5.15 o
  -6   3  21        8.35        4.92      5.49 o
  -5   3  21      123.00       94.40      9.45 o
  -4   3  21        4.45       -1.78      5.63 o
  -3   3  21      438.63      411.09     15.75 o
  -2   3  21       10.25       14.76      6.78 o
  -1   3  21       16.51       18.79     11.33 o
   0   3  21       79.31       79.51     10.74 o
   1   3  21       14.41       -5.88     28.61 o
   2   3  21        4.01       10.21     30.41 o
 -19   4  21       67.65       58.99     34.03 o
 -18   4  21      411.04      368.77     58.46 o
 -17   4  21        1.52       -3.49     24.67 o
 -16   4  21      199.77      260.41     43.48 o
 -15   4  21      397.89      495.53     41.10 o
 -14   4  21      168.33      151.33     23.70 o
 -13   4  21       80.63       44.90     19.53 o
 -12   4  21       34.99       41.28     11.64 o
 -11   4  21       52.25       29.52     10.68 o
 -10   4  21      271.49      262.27     20.69 o
  -9   4  21      153.79      153.48      9.28 o
  -8   4  21        4.68        2.50      4.98 o
  -7   4  21      595.48      553.07     15.49 o
  -6   4  21       52.02       37.67      7.11 o
  -5   4  21       43.93       42.06      7.28 o
  -4   4  21       16.66       13.28      6.61 o
  -3   4  21      282.57      230.13     12.63 o
  -2   4  21        4.43        7.13      7.74 o
  -1   4  21      264.14      243.75     19.82 o
   0   4  21        2.94       -0.61      8.05 o
   1   4  21       11.04       -3.82     27.79 o
 -19   5  21       10.78       27.05     30.23 o
 -18   5  21       88.36       69.14     34.73 o
 -17   5  21      158.97      158.53     41.25 o
 -16   5  21       42.53       52.79     27.43 o
 -15   5  21      973.91     1053.69     41.29 o
 -14   5  21       31.23        0.62     10.94 o
 -13   5  21      759.67      811.99     34.01 o
 -12   5  21       49.70       53.27     15.26 o
 -11   5  21       29.73       20.36     10.58 o
 -10   5  21      407.73      435.13     36.72 o
  -9   5  21      494.47      467.25     14.85 o
  -8   5  21      407.57      411.23     21.40 o
  -7   5  21        6.02        7.13      6.94 o
  -6   5  21      637.13      749.48     18.46 o
  -5   5  21      123.35      109.05     12.69 o
  -4   5  21      304.79      308.52     15.17 o
  -3   5  21      253.90      298.27     16.10 o
  -2   5  21       34.58       18.16     12.06 o
  -1   5  21      110.92      125.68     12.72 o
   0   5  21      118.78      127.44     11.74 o
   1   5  21       61.77       -0.56     31.99 o
 -18   6  21      103.80      136.28     41.10 o
 -17   6  21        1.60      -16.07     21.02 o
 -16   6  21      171.89      230.57     46.27 o
 -15   6  21        1.67        0.36     14.39 o
 -14   6  21       54.26       42.85     16.91 o
 -13   6  21       25.70        6.20     10.97 o
 -12   6  21       96.18       67.14     14.08 o
 -11   6  21       12.55       15.32     10.35 o
 -10   6  21      133.32      138.92     20.49 o
  -9   6  21       64.43       75.79      7.70 o
  -8   6  21      225.27      235.97     11.51 o
  -7   6  21       69.81       47.70      7.34 o
  -6   6  21        0.06       -0.19      6.08 o
  -5   6  21      155.13      137.64     11.09 o
  -4   6  21        1.83       -6.87      6.87 o
  -3   6  21       67.99       72.44     10.82 o
  -2   6  21       65.56       75.04     10.68 o
  -1   6  21       16.07       10.06      9.48 o
   0   6  21       22.15       29.55      9.21 o
 -18   7  21       17.38       -2.17     28.92 o
 -17   7  21      420.61      350.81     40.15 o
 -16   7  21        1.43       12.61     18.07 o
 -15   7  21       58.61       63.16     21.03 o
 -14   7  21       22.12        6.34     15.59 o
 -13   7  21      114.86      122.16     17.98 o
 -12   7  21       11.94       12.19     11.10 o
 -11   7  21        2.17       -0.53      9.80 o
 -10   7  21      151.49      135.96     22.72 o
  -9   7  21       89.65       98.55      8.27 o
  -8   7  21       81.39       73.67      7.98 o
  -7   7  21       80.77       73.09      8.49 o
  -6   7  21        0.23        3.50      6.85 o
  -5   7  21       87.93       81.08      9.94 o
  -4   7  21       15.21       30.52     10.46 o
  -3   7  21        3.05       -5.82     11.91 o
  -2   7  21        3.57       -2.98      8.50 o
  -1   7  21      182.89      190.20     22.48 o
 -17   8  21       69.11       48.11     23.69 o
 -16   8  21       79.71       90.70     25.78 o
 -15   8  21       11.68       17.03     18.46 o
 -14   8  21       18.41       15.26     24.00 o
 -13   8  21      344.21      349.70     35.85 o
 -12   8  21       10.75      -13.59     13.59 o
 -11   8  21       18.91       10.59     11.78 o
 -10   8  21       11.52      -10.83     10.83 o
  -9   8  21        0.96        4.10      6.00 o
  -8   8  21      371.59      351.22     15.66 o
  -7   8  21      340.76      351.90     17.52 o
  -6   8  21      167.76      178.10     12.68 o
  -5   8  21       52.80       43.60      9.10 o
  -4   8  21       83.35      101.18     12.00 o
  -3   8  21        1.62        0.89      8.70 o
  -2   8  21        0.05       12.87      9.82 o
 -15   9  21        3.40        7.66     19.51 o
 -14   9  21      173.50      172.61     28.60 o
 -13   9  21       26.89       36.10     19.96 o
 -12   9  21       12.26        2.35     16.69 o
 -11   9  21      145.75      156.13     26.56 o
 -10   9  21       20.58        6.63     12.54 o
  -9   9  21       12.01        3.07      8.74 o
  -8   9  21       66.55       70.10      8.96 o
  -7   9  21      159.46      171.80     12.53 o
  -6   9  21        0.60       -7.30      7.30 o
  -5   9  21        0.23        0.46      8.19 o
  -4   9  21      479.12      522.81     22.55 o
  -3   9  21        0.45       -5.25      9.11 o
 -13  10  21      172.13      201.29     32.06 o
 -12  10  21        5.89       27.55     20.60 o
 -11  10  21      234.54      237.10     32.70 o
 -10  10  21       17.48       14.43     23.97 o
  -9  10  21       12.05        7.40     11.52 o
  -8  10  21       67.62       65.15     11.62 o
  -7  10  21       41.49       36.16      9.14 o
  -6  10  21        9.97       -8.05      8.05 o
  -5  10  21        3.35        2.95      8.48 o
  -9  11  21        0.44      -21.54     21.54 o
 -20   0  22      133.16      216.18     49.17 o
 -19   0  22        2.41       24.85     30.22 o
 -18   0  22       78.21       67.35     31.62 o
 -17   0  22       57.57       59.80     27.93 o
 -16   0  22      294.57      296.56     47.59 o
 -15   0  22       66.14      121.04     33.54 o
 -14   0  22       40.48       76.61     26.63 o
 -13   0  22        2.25       16.25     18.55 o
 -12   0  22       10.00       12.59     17.01 o
 -11   0  22      780.22      722.39     53.17 o
 -10   0  22     1149.88     1255.19     72.46 o
  -9   0  22       21.15       35.86     17.56 o
  -8   0  22       23.74       20.89      7.81 o
  -7   0  22        5.95        9.23      8.09 o
  -6   0  22       15.05       17.19      8.73 o
  -5   0  22       22.75       23.44      9.25 o
  -4   0  22      249.62      222.72     22.08 o
  -3   0  22      206.15      185.60     17.23 o
  -2   0  22       78.32       89.68     12.27 o
  -1   0  22     1572.85     1615.91     41.38 o
   0   0  22       25.05       31.90     10.49 o
   1   0  22       73.53       78.11     23.09 o
 -20   1  22      105.27      105.89     28.15 o
 -19   1  22        1.11       -8.98     25.90 o
 -18   1  22        1.85       -1.82     17.67 o
 -17   1  22        1.80       47.49     19.37 o
 -16   1  22      147.13      121.46     23.95 o
 -15   1  22        8.00        6.34     13.83 o
 -14   1  22       15.10        5.13     13.29 o
 -13   1  22      506.70      520.07     38.50 o
 -12   1  22     2143.85     2016.47     68.76 o
 -11   1  22        0.03        1.01     12.16 o
 -10   1  22      118.09       50.60     14.76 o
  -9   1  22        3.67        6.58      5.63 o
  -8   1  22       52.89       31.25      6.23 o
  -7   1  22       19.45       11.69      5.83 o
  -6   1  22       45.62       46.91      7.48 o
  -5   1  22      142.31      132.33     13.46 o
  -4   1  22      202.40      221.81     11.92 o
  -3   1  22       53.40       38.18      7.41 o
  -2   1  22      268.99      273.07     13.56 o
  -1   1  22       23.82       -4.24      6.98 o
   0   1  22        1.12        8.32      7.26 o
   1   1  22       53.28       46.97     21.89 o
 -20   2  22      145.53      175.47     46.67 o
 -19   2  22      456.57      450.53     44.71 o
 -18   2  22      165.36      183.63     30.21 o
 -17   2  22        0.09       -1.99     21.83 o
 -16   2  22        4.92       16.28     15.55 o
 -15   2  22       16.04       23.45     17.37 o
 -14   2  22       95.56       90.41     32.22 o
 -13   2  22       22.91       12.58     13.69 o
 -12   2  22      172.37      148.53     22.18 o
 -11   2  22      120.48      116.76     19.86 o
 -10   2  22      150.51      143.78     30.40 o
  -9   2  22      685.36      739.67     20.11 o
  -8   2  22      109.87      117.65     12.40 o
  -7   2  22        3.29       -2.01      5.27 o
  -6   2  22       56.06       39.38      6.92 o
  -5   2  22      106.37       92.22      8.68 o
  -4   2  22       69.08       61.47      7.83 o
  -3   2  22       94.22       91.86      9.21 o
  -2   2  22      104.82      118.58     10.17 o
  -1   2  22        0.42       -6.73      6.73 o
   0   2  22      209.81      225.68     16.63 o
   1   2  22       39.00       60.78     33.49 o
 -20   3  22       15.85       46.17     34.70 o
 -19   3  22        0.01      -17.57     23.92 o
 -18   3  22       46.86       68.04     22.89 o
 -17   3  22       50.86       19.40     22.82 o
 -16   3  22       19.63      -13.87     13.87 o
 -15   3  22      137.67       85.01     23.59 o
 -14   3  22       47.05       66.20     18.41 o
 -13   3  22       94.39      129.87     21.18 o
 -12   3  22      243.34      210.62     25.12 o
 -11   3  22       66.36       87.02     20.47 o
 -10   3  22       76.48      104.06     18.48 o
  -9   3  22      576.38      561.66     16.29 o
  -8   3  22       48.66       39.59      6.21 o
  -7   3  22      212.26      207.96     10.95 o
  -6   3  22       18.45       18.30      7.18 o
  -5   3  22      168.84      192.14     11.30 o
  -4   3  22       53.01       53.96      7.88 o
  -3   3  22       21.16       16.68      7.69 o
  -2   3  22       48.13       30.82      8.53 o
  -1   3  22       27.73        8.30      8.48 o
   0   3  22        1.53       -8.91     11.30 o
   1   3  22       28.79       38.28     33.79 o
 -19   4  22        2.56       18.16     29.83 o
 -18   4  22       15.50       19.70     25.23 o
 -17   4  22       39.41       87.30     22.41 o
 -16   4  22       47.66       63.18     20.71 o
 -15   4  22      120.22      137.40     24.10 o
 -14   4  22      107.16      125.57     22.60 o
 -13   4  22      295.69      295.07     30.37 o
 -12   4  22      158.65      137.19     18.32 o
 -11   4  22       24.02       11.14     10.05 o
 -10   4  22       15.13        6.70     10.66 o
  -9   4  22        1.08       -4.71      5.01 o
  -8   4  22       20.87       25.28      6.22 o
  -7   4  22       42.84       27.89      6.62 o
  -6   4  22        2.19       -5.03      5.73 o
  -5   4  22       37.91       54.59      7.84 o
  -4   4  22      693.37      602.07     25.04 o
  -3   4  22       30.95       28.90      8.36 o
  -2   4  22       65.21       59.42      9.47 o
  -1   4  22        1.01        0.11      8.34 o
   0   4  22      208.78      213.21     14.16 o
 -19   5  22        2.48        2.35     26.98 o
 -18   5  22      100.87       80.96     35.76 o
 -17   5  22        2.56      -19.32     21.20 o
 -16   5  22        0.24      -14.13     19.91 o
 -15   5  22       54.26       67.33     20.23 o
 -14   5  22       66.44       66.51     18.12 o
 -13   5  22       91.26       99.69     22.92 o
 -12   5  22      600.02      598.36     31.02 o
 -11   5  22        2.69        6.67      9.77 o
 -10   5  22      149.73      190.06     20.14 o
  -9   5  22       14.42       25.66      6.03 o
  -8   5  22       54.66       49.20      7.21 o
  -7   5  22       19.84       23.89      6.74 o
  -6   5  22        1.56        5.27      6.31 o
  -5   5  22        0.28       -3.89      6.32 o
  -4   5  22        1.67       -2.76      7.15 o
  -3   5  22      105.35      120.17     11.29 o
  -2   5  22        0.19       -7.99      7.99 o
  -1   5  22       14.12       19.07     14.39 o
   0   5  22        8.53       17.56     10.77 o
 -18   6  22        5.31        6.20     27.33 o
 -17   6  22       50.05       54.46     33.13 o
 -16   6  22       24.95       44.83     29.34 o
 -15   6  22        9.11        8.16     15.73 o
 -14   6  22       54.41       50.82     14.63 o
 -13   6  22       28.42       25.86     12.48 o
 -12   6  22        0.44       -3.48     10.51 o
 -11   6  22       55.58       59.89     13.73 o
 -10   6  22      198.91      219.12     18.59 o
  -9   6  22       31.27       38.30      7.28 o
  -8   6  22       21.88       15.27      7.23 o
  -7   6  22       19.11       34.81      7.20 o
  -6   6  22      103.68      101.05      9.81 o
  -5   6  22       60.57       71.59      9.70 o
  -4   6  22       10.55       14.37      8.00 o
  -3   6  22        2.96       -0.40      8.11 o
  -2   6  22        0.68       -8.43      8.43 o
  -1   6  22      186.98      202.33     14.82 o
 -17   7  22      229.07      259.50     51.75 o
 -16   7  22       21.43       -5.93     17.85 o
 -15   7  22       56.56       56.99     20.17 o
 -14   7  22        3.12       22.45     16.86 o
 -13   7  22       72.79      114.85     17.95 o
 -12   7  22      296.63      307.07     38.20 o
 -11   7  22       81.75       82.72     14.84 o
 -10   7  22      218.91      235.84     21.67 o
  -9   7  22        0.66        2.08      6.09 o
  -8   7  22      168.63      192.11     11.91 o
  -7   7  22       74.97       82.70      9.60 o
  -6   7  22       26.96       35.62      8.44 o
  -5   7  22       18.73        4.36      7.81 o
  -4   7  22       30.69       50.06     12.44 o
  -3   7  22        4.76       -8.89      9.03 o
  -2   7  22        9.27       -1.56      9.25 o
 -16   8  22      248.82      264.54     35.80 o
 -15   8  22       10.59       14.37     18.79 o
 -14   8  22       46.81       53.73     20.35 o
 -13   8  22      194.50      197.38     43.62 o
 -12   8  22       20.73       19.79     13.15 o
 -11   8  22       38.37       23.39     19.14 o
 -10   8  22       90.66      133.10     18.54 o
  -9   8  22        0.27       -2.25      6.33 o
  -8   8  22       42.72       30.85     11.03 o
  -7   8  22      343.87      367.50     16.69 o
  -6   8  22       17.72       11.62      8.11 o
  -5   8  22       43.86       49.62      9.57 o
  -4   8  22      283.97      265.44     22.13 o
  -3   8  22       50.76       56.09     10.86 o
 -15   9  22        3.99        2.59     18.37 o
 -14   9  22      188.82      165.20     30.31 o
 -13   9  22       26.01      -16.45     16.45 o
 -12   9  22        2.39      -10.50     15.07 o
 -11   9  22       11.40       14.51     17.56 o
 -10   9  22       21.22       18.30     16.29 o
  -9   9  22       28.74       32.53      7.73 o
  -8   9  22      227.24      245.16     13.58 o
  -7   9  22      250.72      295.03     15.80 o
  -6   9  22       12.82       10.24      8.51 o
  -5   9  22        0.16       -8.16      8.16 o
  -4   9  22       39.30       46.52     11.68 o
 -13  10  22       33.38       98.34     36.16 o
 -12  10  22       10.28       13.84     20.04 o
 -11  10  22        0.87      -21.90     21.90 o
 -10  10  22       23.11       29.90     26.88 o
  -9  10  22       79.75      106.23     12.02 o
  -8  10  22      483.90      615.95     23.85 o
  -7  10  22       58.52       74.62     10.56 o
  -6  10  22      403.77      472.22     62.83 o
 -20   1  23       59.46       30.88     23.83 o
 -19   1  23        0.51       -9.82     17.36 o
 -18   1  23       37.96       47.67     21.66 o
 -17   1  23      260.73      263.87     32.77 o
 -16   1  23       73.55      113.08     22.87 o
 -15   1  23      268.96      377.20     41.15 o
 -14   1  23      316.64      329.86     32.61 o
 -13   1  23      156.03      162.29     23.93 o
 -12   1  23      318.94      368.06     32.81 o
 -11   1  23       40.51       64.58     16.92 o
 -10   1  23       64.00       78.25      6.38 o
  -9   1  23       24.75       20.22      7.52 o
  -8   1  23       37.07       38.17      6.84 o
  -7   1  23      255.19      246.90     12.62 o
  -6   1  23      158.53      167.00     11.28 o
  -5   1  23      247.39      242.40     13.36 o
  -4   1  23       83.92       80.28      9.41 o
  -3   1  23       28.29       35.34      7.91 o
  -2   1  23        2.57        1.02      7.08 o
  -1   1  23      237.92      283.38     14.09 o
   0   1  23       46.19       39.58     10.10 o
 -20   2  23       58.11       33.56     23.38 o
 -19   2  23      106.39       87.61     26.20 o
 -18   2  23       99.66       94.34     25.44 o
 -17   2  23       54.60       42.64     19.61 o
 -16   2  23      453.64      449.99     40.18 o
 -15   2  23      107.55      110.30     22.08 o
 -14   2  23      225.83      228.80     28.26 o
 -13   2  23      135.55      126.18     21.41 o
 -12   2  23       61.80       58.59     17.59 o
 -11   2  23        0.04       10.11     13.79 o
 -10   2  23      231.38      197.58      9.23 o
  -9   2  23      642.51      738.20     19.13 o
  -8   2  23       13.11       24.47      6.41 o
  -7   2  23       67.83       60.93      8.74 o
  -6   2  23      331.31      381.69     16.39 o
  -5   2  23        0.09       -3.40      5.89 o
  -4   2  23       51.29       65.19      8.43 o
  -3   2  23        0.42       -6.80      6.80 o
  -2   2  23        5.83       20.57      7.79 o
  -1   2  23        8.33        5.91      8.23 o
   0   2  23       32.33       48.69     10.83 o
 -20   3  23       13.08       16.96     31.41 o
 -19   3  23        0.28       -3.10     25.65 o
 -18   3  23       98.68      103.42     25.99 o
 -17   3  23        2.93      -12.87     17.10 o
 -16   3  23       43.59       68.22     20.66 o
 -15   3  23      170.38      188.85     27.44 o
 -14   3  23      170.36      161.23     24.25 o
 -13   3  23       99.48      120.11     21.39 o
 -12   3  23      137.94      114.95     20.51 o
 -11   3  23       28.70       28.42     14.00 o
 -10   3  23       43.66       40.25      8.11 o
  -9   3  23      723.72      770.96     33.36 o
  -8   3  23       73.08       74.81      7.85 o
  -7   3  23       62.74       37.90      7.10 o
  -6   3  23      136.71      152.32     10.53 o
  -5   3  23       40.69       39.31      7.56 o
  -4   3  23       83.23       73.91      9.09 o
  -3   3  23       26.55       12.53      7.56 o
  -2   3  23       35.33       42.87      9.25 o
  -1   3  23      135.05      126.35     11.65 o
   0   3  23      181.36      209.74     19.48 o
 -19   4  23        0.12       15.38     28.68 o
 -18   4  23       11.69        4.64     26.50 o
 -17   4  23       47.47       58.98     21.45 o
 -16   4  23        7.10       -4.02     16.49 o
 -15   4  23      665.72      615.20    111.05 o
 -14   4  23        0.46       -6.51     14.52 o
 -13   4  23      135.05      136.01     22.72 o
 -12   4  23       15.98        7.90     13.16 o
 -11   4  23       28.71       14.06     12.48 o
 -10   4  23       10.38       -7.29      7.98 o
  -9   4  23      196.45      209.74     11.13 o
  -8   4  23      102.70      115.35      9.00 o
  -7   4  23        0.50        3.74      6.17 o
  -6   4  23      452.20      493.92     16.67 o
  -5   4  23        2.11        3.88      6.73 o
  -4   4  23        1.74       -2.55      6.68 o
  -3   4  23      219.41      206.68     13.86 o
  -2   4  23       17.36       15.52      8.78 o
  -1   4  23        0.52       -1.43      8.39 o
 -19   5  23      142.05       89.90     38.06 o
 -18   5  23       24.13        9.29     27.26 o
 -17   5  23       17.79        8.47     23.79 o
 -16   5  23      148.10       95.60     26.66 o
 -15   5  23       10.01       -8.05     14.12 o
 -14   5  23       16.82       12.88     16.95 o
 -13   5  23      383.72      419.86     36.46 o
 -12   5  23      171.73      160.29     19.40 o
 -11   5  23        0.54        7.22     10.61 o
 -10   5  23        2.75        5.37      6.57 o
  -9   5  23      117.06       95.63      8.66 o
  -8   5  23        0.09        5.97      6.09 o
  -7   5  23        0.01       -1.58      6.18 o
  -6   5  23      346.04      346.39     15.14 o
  -5   5  23       90.84       73.92      9.88 o
  -4   5  23      182.37      203.00     13.67 o
  -3   5  23        8.12       -3.86      7.67 o
  -2   5  23      442.02      489.31     32.93 o
  -1   5  23       32.57       25.40     10.07 o
 -18   6  23        1.22       -4.47     27.58 o
 -17   6  23      437.73      380.82     60.46 o
 -16   6  23        5.24        4.79     24.55 o
 -15   6  23       13.42       30.16     17.27 o
 -14   6  23        8.21       14.72     13.87 o
 -13   6  23      260.21      230.64     22.36 o
 -12   6  23        4.06       -8.39     10.24 o
 -11   6  23       81.33       90.54     15.72 o
 -10   6  23       19.47       14.33      7.31 o
  -9   6  23      134.13      138.14      9.37 o
  -8   6  23       91.00       91.10      8.90 o
  -7   6  23      168.48      188.80     11.77 o
  -6   6  23      458.77      505.52     21.13 o
  -5   6  23       24.05       43.39      9.20 o
  -4   6  23      115.31      112.46     11.54 o
  -3   6  23       27.15        9.66     11.42 o
  -2   6  23       38.84       41.84     10.71 o
 -17   7  23      196.51      175.32     43.64 o
 -16   7  23       74.81       37.41     25.46 o
 -15   7  23        0.57      -11.02     16.09 o
 -14   7  23      201.33      204.20     22.71 o
 -13   7  23       65.71       35.28     14.13 o
 -12   7  23       31.91       28.17     13.81 o
 -11   7  23      454.42      456.39     30.33 o
 -10   7  23      109.42      133.87     11.76 o
  -9   7  23      557.35      577.86     18.69 o
  -8   7  23        8.12        6.66      6.89 o
  -7   7  23        3.74        5.62      7.32 o
  -6   7  23      257.75      281.73     18.81 o
  -5   7  23       72.26       51.82      9.74 o
  -4   7  23        1.99       -7.24      8.19 o
  -3   7  23        2.40        3.83      9.42 o
 -16   8  23      169.99      152.48     43.93 o
 -15   8  23       48.60        4.54     32.01 o
 -14   8  23       51.63       35.99     28.24 o
 -13   8  23      217.99      175.23     28.61 o
 -12   8  23        9.43       -2.95     12.67 o
 -11   8  23       64.21       50.57     15.67 o
 -10   8  23        2.10      -10.29     11.64 o
  -9   8  23       15.45       19.31      7.14 o
  -8   8  23       13.27       13.67      8.48 o
  -7   8  23       35.27       29.72      8.97 o
  -6   8  23      535.92      504.94     19.72 o
  -5   8  23      261.16      246.33     17.31 o
  -4   8  23        0.80        1.24      8.84 o
 -14   9  23       93.40      117.88     26.72 o
 -13   9  23        2.82       35.96     20.34 o
 -12   9  23      138.77      174.56     49.83 o
 -11   9  23      248.92      243.31     24.88 o
 -10   9  23       28.04       42.81     18.12 o
  -9   9  23       87.02       96.13      9.51 o
  -8   9  23       79.83       65.34     10.12 o
  -7   9  23        0.15        1.33      8.20 o
  -6   9  23       81.52       85.33     11.37 o
 -10  10  23      129.95       97.51     35.88 o
 -20   0  24       54.19       22.07     31.63 o
 -19   0  24       76.33      192.46     46.69 o
 -18   0  24       16.42       29.90     29.33 o
 -17   0  24        4.39       -6.82     24.18 o
 -16   0  24       55.18       75.01     32.79 o
 -15   0  24      161.79      119.18     33.42 o
 -14   0  24      519.32      655.48     65.38 o
 -13   0  24       23.60        7.64     18.53 o
 -12   0  24      107.88      141.97     31.03 o
 -11   0  24        5.19       -2.40     16.28 o
 -10   0  24      177.78      115.85     21.01 o
  -9   0  24       39.26       32.11     13.44 o
  -8   0  24       40.81       31.58      9.90 o
  -7   0  24       20.15       10.86      9.25 o
  -6   0  24       21.96       31.97     10.83 o
  -5   0  24      150.53      116.34     14.93 o
  -4   0  24        0.96       -0.79      9.87 o
  -3   0  24      175.76      166.01     17.65 o
  -2   0  24      139.40      125.60     16.38 o
  -1   0  24      278.39      239.62     23.32 o
 -20   1  24       26.55       15.98     21.13 o
 -19   1  24        7.38        3.02     25.95 o
 -18   1  24       21.17       31.26     20.96 o
 -17   1  24       64.85       70.03     23.17 o
 -16   1  24       12.15       -2.66     15.93 o
 -15   1  24       29.89       14.80     16.00 o
 -14   1  24        1.80        7.62     14.34 o
 -13   1  24       22.14       14.91     13.82 o
 -12   1  24      758.85      852.35     43.64 o
 -11   1  24       28.95       33.40     14.93 o
 -10   1  24      544.78      538.99     16.40 o
  -9   1  24        6.70        1.51      5.82 o
  -8   1  24       30.87       28.96      6.94 o
  -7   1  24      243.56      223.46     12.71 o
  -6   1  24       79.07       71.29      8.94 o
  -5   1  24       23.63       15.67      7.36 o
  -4   1  24       23.72       13.26     10.07 o
  -3   1  24        0.25       -5.64      7.14 o
  -2   1  24       33.74       15.22      8.31 o
  -1   1  24        1.42       -7.41      8.53 o
 -20   2  24       59.14       22.65     27.94 o
 -19   2  24      206.49      189.32     32.99 o
 -18   2  24       15.76       -6.52     17.03 o
 -17   2  24       13.50      -10.98     15.99 o
 -16   2  24       81.44       82.29     23.49 o
 -15   2  24      237.59      292.81     32.58 o
 -14   2  24       21.62       24.82     15.90 o
 -13   2  24       89.03       63.81     30.54 o
 -12   2  24        0.90       -9.64     12.15 o
 -11   2  24       60.11       42.80     17.29 o
 -10   2  24       68.15       46.78      6.62 o
  -9   2  24      166.22      166.24     12.06 o
  -8   2  24       20.56       24.84      8.12 o
  -7   2  24      387.07      339.67     15.21 o
  -6   2  24       53.68       54.10      8.46 o
  -5   2  24      123.78      140.07     11.81 o
  -4   2  24       27.29       23.01      7.63 o
  -3   2  24       56.54       49.10      8.69 o
  -2   2  24       28.72       28.53      9.74 o
  -1   2  24        7.02       11.83      8.60 o
 -19   3  24       74.45       43.67     23.17 o
 -18   3  24       78.10       70.31     25.35 o
 -17   3  24        4.72       -7.50     16.40 o
 -16   3  24       82.67       70.64     20.73 o
 -15   3  24       21.34       -4.20     15.51 o
 -14   3  24        5.47       -5.00     14.95 o
 -13   3  24       27.95       16.41     16.02 o
 -12   3  24      179.82      141.93     23.50 o
 -11   3  24      291.01      267.74     44.12 o
 -10   3  24      231.06      222.56     12.53 o
  -9   3  24      709.43      758.72     18.83 o
  -8   3  24        9.07        2.39      6.26 o
  -7   3  24      114.98      124.74     10.14 o
  -6   3  24      198.62      204.36     12.08 o
  -5   3  24       34.85       25.33      7.58 o
  -4   3  24       66.67       55.50      8.99 o
  -3   3  24       57.27       34.07      9.13 o
  -2   3  24      407.47      465.42     19.48 o
  -1   3  24        0.70       -1.88      8.48 o
 -19   4  24       27.75        9.46     29.93 o
 -18   4  24       39.76       38.68     34.53 o
 -17   4  24      165.89      151.50     73.28 o
 -16   4  24       56.65       30.05     23.02 o
 -15   4  24       35.24       21.97     16.50 o
 -14   4  24      173.98      201.98     27.49 o
 -13   4  24        9.48       23.13     14.51 o
 -12   4  24        6.68        7.39     13.94 o
 -11   4  24        0.20        5.82     13.50 o
 -10   4  24       79.70       74.15     10.45 o
  -9   4  24        7.71       11.64      5.97 o
  -8   4  24        0.35        4.86      6.28 o
  -7   4  24       53.39       75.58      8.74 o
  -6   4  24      198.76      219.33     12.71 o
  -5   4  24       74.03       89.99      9.59 o
  -4   4  24        7.16        9.05      9.42 o
  -3   4  24       32.54       36.59      9.63 o
  -2   4  24        3.03       -8.48      8.48 o
 -18   5  24        3.40       14.05     28.77 o
 -17   5  24       12.65        4.40     25.30 o
 -16   5  24       46.88       19.47     17.92 o
 -15   5  24      156.46      115.07     30.88 o
 -14   5  24       23.72       23.19     16.14 o
 -13   5  24       93.80      117.87     34.11 o
 -12   5  24       80.20       79.56     19.14 o
 -11   5  24        1.40       10.70     11.75 o
 -10   5  24      202.26      234.00     14.53 o
  -9   5  24        0.38       -5.64      5.64 o
  -8   5  24        0.08        3.40      6.37 o
  -7   5  24       61.95       90.14      9.45 o
  -6   5  24       88.55       97.45     10.11 o
  -5   5  24       57.92       61.71      9.69 o
  -4   5  24       16.04        2.72      8.38 o
  -3   5  24      196.29      213.65     14.48 o
  -2   5  24        6.22        8.32      9.14 o
 -18   6  24      202.26      253.20     53.14 o
 -17   6  24       12.28        4.21     27.88 o
 -16   6  24       14.73       -6.88     26.87 o
 -15   6  24      193.05      153.04     26.67 o
 -14   6  24       69.48       81.63     27.02 o
 -13   6  24        0.38       -7.15     14.23 o
 -12   6  24      265.49      267.22     24.10 o
 -11   6  24       96.07      122.27     24.49 o
 -10   6  24       14.74       21.75      8.22 o
  -9   6  24      111.36      116.91      9.44 o
  -8   6  24       63.56       69.04      8.70 o
  -7   6  24        0.67        3.13      7.48 o
  -6   6  24        5.29        6.51      8.03 o
  -5   6  24       10.22        0.77     10.08 o
  -4   6  24       60.82       55.00     10.21 o
  -3   6  24       75.08       63.23     12.07 o
 -17   7  24       13.87       49.16     32.83 o
 -16   7  24       56.84       65.37     32.49 o
 -15   7  24       37.92        7.92     27.83 o
 -14   7  24      222.29      239.84     24.43 o
 -13   7  24      107.99       78.21     17.02 o
 -12   7  24       14.63       10.74     13.03 o
 -11   7  24        2.16       -2.94     11.70 o
 -10   7  24       80.79       93.93     11.40 o
  -9   7  24       61.72       87.19     10.93 o
  -8   7  24      133.68      181.84     19.82 o
  -7   7  24       91.12       98.49     12.92 o
  -6   7  24       41.03       43.58      9.76 o
  -5   7  24      295.30      327.08     23.99 o
  -4   7  24        0.06       -8.58      8.58 o
 -15   8  24       17.73       24.55     20.09 o
 -14   8  24      121.42      132.90     26.56 o
 -13   8  24       12.29        4.16     15.06 o
 -12   8  24       11.08      -12.31     12.68 o
 -11   8  24      423.57      481.92     32.56 o
 -10   8  24        0.94        5.44     13.52 o
  -9   8  24      267.70      319.61     14.81 o
  -8   8  24       88.57       93.08     10.61 o
  -7   8  24       19.29        2.82      8.42 o
  -6   8  24        0.01       -2.35      8.44 o
 -13   9  24       21.50       20.44     20.05 o
 -12   9  24        0.19        3.18     17.43 o
 -11   9  24        0.02      -15.77     15.77 o
 -10   9  24        7.88       -3.55     13.30 o
  -9   9  24        4.22        1.40      7.61 o
  -8   9  24       82.53       89.56     14.22 o
 -20   1  25      116.65      124.91     31.29 o
 -19   1  25       35.92       48.38     22.29 o
 -18   1  25       38.67       41.96     24.57 o
 -17   1  25       84.58       81.34     23.04 o
 -16   1  25        8.88        4.21     16.74 o
 -15   1  25      139.85      145.21     26.05 o
 -14   1  25        7.17       13.20     14.27 o
 -13   1  25       41.80       38.96     40.37 o
 -12   1  25      587.39      788.44     43.60 o
 -11   1  25      534.05      567.21     78.44 o
 -10   1  25       42.50       47.61      7.57 o
  -9   1  25        2.04       -0.87      6.12 o
  -8   1  25       28.88       32.83      7.71 o
  -7   1  25       51.41       32.15     10.83 o
  -6   1  25       46.50       56.94      9.09 o
  -5   1  25       96.69      113.18     10.66 o
  -4   1  25      114.66      100.78     10.91 o
  -3   1  25       61.88       65.86     11.65 o
  -2   1  25       24.94       26.82      9.27 o
 -19   2  25       19.20       28.13     22.20 o
 -18   2  25       11.50       35.66     21.84 o
 -17   2  25       14.69       -5.72     16.34 o
 -16   2  25       47.77       14.25     16.62 o
 -15   2  25        4.03      -11.90     14.81 o
 -14   2  25       27.70        8.78     15.21 o
 -13   2  25       10.18       24.99     15.54 o
 -12   2  25      346.67      353.37     33.88 o
 -11   2  25      184.39      190.05     52.48 o
 -10   2  25      194.08      189.39     17.52 o
  -9   2  25       17.13       29.39      7.26 o
  -8   2  25       45.09       31.46      7.65 o
  -7   2  25       17.79       22.17      9.29 o
  -6   2  25        3.40       -6.10      7.70 o
  -5   2  25       35.11       40.18      8.92 o
  -4   2  25      100.29      130.10     11.86 o
  -3   2  25        0.29        2.70      9.83 o
  -2   2  25      121.33      149.67     13.54 o
 -19   3  25      109.46       30.43     23.68 o
 -18   3  25        2.27      -14.04     18.07 o
 -17   3  25        0.80      -12.26     16.47 o
 -16   3  25       33.16       20.53     17.88 o
 -15   3  25        0.47       -5.38     14.56 o
 -14   3  25        1.40      -12.68     12.68 o
 -13   3  25        0.33       -0.44     12.84 o
 -12   3  25      172.29      136.12     51.72 o
 -11   3  25      166.13      185.21     26.08 o
 -10   3  25       29.82       17.40      6.62 o
  -9   3  25       28.46       33.65      7.38 o
  -8   3  25        0.39       -0.84      7.63 o
  -7   3  25      304.63      299.40     15.04 o
  -6   3  25        0.06       10.70      7.57 o
  -5   3  25       30.55       22.85      8.26 o
  -4   3  25       28.47       49.16      9.17 o
  -3   3  25       21.83       18.81      9.15 o
 -19   4  25        0.17      -10.25     26.63 o
 -18   4  25      202.84      264.40     39.84 o
 -17   4  25       25.28       29.79     20.50 o
 -16   4  25       49.54       53.10     21.76 o
 -15   4  25      232.30      217.38     29.44 o
 -14   4  25       12.58       23.10     16.35 o
 -13   4  25      125.95      128.74     28.06 o
 -12   4  25       20.36       18.82     14.65 o
 -11   4  25        0.11      -12.36     12.36 o
 -10   4  25       27.28       10.35      6.46 o
  -9   4  25       49.64       50.42      8.03 o
  -8   4  25      302.76      333.88     15.53 o
  -7   4  25       74.74       60.77      9.33 o
  -6   4  25      368.92      406.48     17.29 o
  -5   4  25        0.08       -1.87      7.90 o
  -4   4  25      443.13      457.20     19.56 o
  -3   4  25       25.57       32.37     11.62 o
 -18   5  25      104.57      131.26     40.41 o
 -17   5  25       83.67       93.25     24.07 o
 -16   5  25      101.77       71.57     22.12 o
 -15   5  25      300.31      329.20     34.80 o
 -14   5  25       23.40       37.92     18.30 o
 -13   5  25        9.55       23.96     17.04 o
 -12   5  25       87.27       51.50     25.26 o
 -11   5  25      100.44       71.03     19.81 o
 -10   5  25        4.75        3.87      6.26 o
  -9   5  25       82.06       80.19      8.88 o
  -8   5  25        0.68        4.54      6.71 o
  -7   5  25       32.87       44.31      8.76 o
  -6   5  25       55.40       58.77     17.27 o
  -5   5  25        1.03        4.68      8.43 o
  -4   5  25        1.29       -6.80      8.42 o
 -17   6  25        1.86       27.78     28.46 o
 -16   6  25       63.49       82.70     22.23 o
 -15   6  25        1.50        0.52     17.15 o
 -14   6  25      373.12      463.39     40.74 o
 -13   6  25       35.06       61.40     19.59 o
 -12   6  25      298.31      287.65     32.13 o
 -11   6  25        9.52        2.15     11.88 o
 -10   6  25       82.88       73.18     10.87 o
  -9   6  25        0.08       -2.60      6.37 o
  -8   6  25        1.19       -3.31      6.96 o
  -7   6  25        0.59       -3.24     10.03 o
  -6   6  25      182.42      174.50     17.25 o
  -5   6  25       64.59       57.09     10.50 o
  -4   6  25       15.52        7.13     13.31 o
 -16   7  25      211.29      310.48     54.67 o
 -15   7  25        7.68      -23.24     23.81 o
 -14   7  25      165.70      123.44     25.39 o
 -13   7  25        7.60      -11.13     15.28 o
 -12   7  25      112.41      103.19     18.42 o
 -11   7  25       13.87        2.14     13.05 o
 -10   7  25       12.79       17.76     13.44 o
  -9   7  25       41.91       34.71      7.93 o
  -8   7  25      366.82      427.74     17.94 o
  -7   7  25      325.45      280.61     15.87 o
  -6   7  25       63.78       80.47     10.95 o
 -14   8  25       25.65       31.09     31.52 o
 -13   8  25       69.79       74.07     20.83 o
 -12   8  25       17.36        4.22     14.47 o
 -11   8  25      261.91      307.82     27.44 o
 -10   8  25       62.39       67.46     11.53 o
  -9   8  25      249.71      248.85     16.38 o
  -8   8  25      100.28       89.99     10.80 o
  -7   8  25       16.50        1.81      8.98 o
 -19   0  26      210.96      203.39     46.94 o
 -18   0  26      185.45      230.12     49.13 o
 -17   0  26      475.12      423.96     59.49 o
 -16   0  26      134.05      142.93     38.22 o
 -15   0  26      137.79      165.59     38.27 o
 -14   0  26        8.45       20.05     23.66 o
 -13   0  26      279.61      371.02     49.56 o
 -12   0  26      822.23      736.12     59.43 o
 -11   0  26       57.74       41.53     23.80 o
 -10   0  26       26.74       18.51     10.51 o
  -9   0  26      135.47      159.62     18.03 o
  -8   0  26      105.06       87.15     13.40 o
  -7   0  26      386.37      443.11     31.25 o
  -6   0  26       26.99       12.01     19.16 o
  -5   0  26      469.54      540.91     52.98 o
  -4   0  26      273.43      346.24     24.32 o
  -3   0  26      156.93      141.52     18.17 o
 -19   1  26       73.89      105.94     30.49 o
 -18   1  26        7.10       16.15     20.52 o
 -17   1  26       28.95       47.12     21.85 o
 -16   1  26       45.58       67.59     21.12 o
 -15   1  26       89.21       93.25     29.25 o
 -14   1  26       61.43       65.36     18.68 o
 -13   1  26       65.24       58.93     18.73 o
 -12   1  26       45.75       31.92     31.69 o
 -11   1  26      100.07      108.61     21.70 o
 -10   1  26      747.78      797.59     42.08 o
  -9   1  26       12.05        9.20      6.77 o
  -8   1  26       58.16       73.48      9.15 o
  -7   1  26        0.13        2.32      6.94 o
  -6   1  26        7.27        6.24      8.01 o
  -5   1  26       59.76       25.85      8.96 o
  -4   1  26       46.21       55.78     10.12 o
  -3   1  26      186.54      152.04     12.99 o
 -19   2  26       70.40       56.94     24.41 o
 -18   2  26      343.70      438.53     44.18 o
 -17   2  26       64.02       88.20     29.78 o
 -16   2  26        0.01       -9.75     14.53 o
 -15   2  26       69.83      100.50     31.95 o
 -14   2  26      293.45      276.55     32.02 o
 -13   2  26       49.93       41.18     18.22 o
 -12   2  26       46.03       40.47     17.96 o
 -11   2  26       88.76       53.45     18.79 o
 -10   2  26       76.49       64.96      8.66 o
  -9   2  26       23.61       20.08      7.16 o
  -8   2  26       24.68       21.54     10.30 o
  -7   2  26       72.57       62.84      9.25 o
  -6   2  26        4.43       -7.11      7.25 o
  -5   2  26       26.28       27.44      8.99 o
  -4   2  26        1.18        0.48      8.15 o
  -3   2  26        3.52        0.21     10.93 o
 -19   3  26        0.12       -0.37     20.31 o
 -18   3  26      309.31      490.26    119.86 o
 -17   3  26        5.69      -13.41     16.00 o
 -16   3  26        7.49        2.87     16.31 o
 -15   3  26      217.11      224.44     30.16 o
 -14   3  26        0.01       -8.29     14.12 o
 -13   3  26      387.23      413.04     50.23 o
 -12   3  26        0.15       26.09     16.15 o
 -11   3  26        0.52       13.49     23.44 o
 -10   3  26       24.64       37.11     11.05 o
  -9   3  26      437.09      455.44     17.09 o
  -8   3  26      120.60      127.57     11.07 o
  -7   3  26       47.64       48.63      8.94 o
  -6   3  26       55.83       37.12      9.05 o
  -5   3  26        6.00       -7.59      7.59 o
  -4   3  26       33.74       41.00     10.51 o
 -18   4  26      139.93      199.96     32.30 o
 -17   4  26       16.74       23.32     18.45 o
 -16   4  26       22.31        2.93     15.88 o
 -15   4  26        0.01       11.03     17.64 o
 -14   4  26        1.63       -8.74     15.14 o
 -13   4  26      149.51      107.91     22.45 o
 -12   4  26       16.87       28.77     25.51 o
 -11   4  26      251.54      260.10     30.26 o
 -10   4  26        4.17        9.06      7.40 o
  -9   4  26       53.11       49.61      8.44 o
  -8   4  26        0.05        4.52      7.31 o
  -7   4  26       25.11       26.58      8.58 o
  -6   4  26        7.53       22.99      9.77 o
  -5   4  26       28.63       36.63     10.19 o
  -4   4  26       98.73      110.89     12.75 o
 -18   5  26      105.37      108.18     39.38 o
 -17   5  26        0.09       -1.49     18.14 o
 -16   5  26       54.85       59.38     22.37 o
 -15   5  26       12.85       -3.57     16.21 o
 -14   5  26        4.45       -9.40     15.38 o
 -13   5  26       86.50       80.46     42.22 o
 -12   5  26        8.75       -8.15     20.58 o
 -11   5  26       56.25       54.26     19.47 o
 -10   5  26       41.22       42.24     10.01 o
  -9   5  26       36.10       44.10      8.19 o
  -8   5  26       56.12       33.51      8.75 o
  -7   5  26       12.41        6.22      9.95 o
  -6   5  26       12.54        3.47      8.25 o
  -5   5  26       40.32       -1.55      8.76 o
 -17   6  26       21.18       26.44     28.09 o
 -16   6  26       54.66       52.72     22.43 o
 -15   6  26        5.29       -7.49     16.92 o
 -14   6  26        9.92        5.06     17.44 o
 -13   6  26       13.37        2.04     17.00 o
 -12   6  26       12.23       11.25     16.28 o
 -11   6  26      164.75      163.85     33.91 o
 -10   6  26       35.12       29.92     10.06 o
  -9   6  26        0.50        3.42      7.12 o
  -8   6  26       27.95       23.99      8.77 o
  -7   6  26       40.96       29.36      9.26 o
  -6   6  26       90.01       86.97     11.43 o
 -15   7  26        0.01        7.11     18.50 o
 -14   7  26      166.43      197.75     29.37 o
 -13   7  26        0.39       -9.95     28.55 o
 -12   7  26       86.83       75.27     21.46 o
 -11   7  26       60.06       66.48     17.33 o
 -10   7  26        1.16        9.06      8.92 o
  -9   7  26       98.22       95.28     10.55 o
  -8   7  26       32.77       26.29      9.26 o
  -7   7  26       54.81       50.29     10.17 o
 -12   8  26       25.40       17.95     15.34 o
 -11   8  26       26.82        7.41     17.60 o
 -10   8  26       38.88       48.99     11.39 o
 -19   1  27       10.42       28.63     23.25 o
 -18   1  27       95.37      104.82     27.20 o
 -17   1  27       84.24       90.12     24.74 o
 -16   1  27       36.34       45.96     21.13 o
 -15   1  27      326.42      348.53     36.98 o
 -14   1  27       65.00       72.69     20.83 o
 -13   1  27       47.65       34.45     18.05 o
 -12   1  27       73.48       27.57     18.02 o
 -11   1  27       93.58       93.49     23.69 o
 -10   1  27       14.68       31.33      7.07 o
  -9   1  27      212.09      276.50     14.35 o
  -8   1  27        2.38       -2.61      7.54 o
  -7   1  27      287.01      334.95     16.33 o
  -6   1  27      165.48      205.17     14.04 o
  -5   1  27       20.90       11.92     12.63 o
 -19   2  27       20.21       10.29     21.18 o
 -18   2  27      208.47      294.37     56.48 o
 -17   2  27       81.74       82.49     24.30 o
 -16   2  27       15.35        7.30     17.23 o
 -15   2  27      140.64      193.94     28.55 o
 -14   2  27        1.24       -8.37     14.57 o
 -13   2  27       43.34       55.12     40.61 o
 -12   2  27       18.17       16.09     16.49 o
 -11   2  27        3.54        0.90     16.23 o
 -10   2  27       19.76       22.42      7.02 o
  -9   2  27       20.74       24.73      7.80 o
  -8   2  27      188.19      169.86     12.54 o
  -7   2  27       52.09       40.54      9.00 o
  -6   2  27       85.62       78.88     10.56 o
  -5   2  27       25.05       40.29      9.79 o
 -18   3  27       45.90       13.18     39.50 o
 -17   3  27        3.88        0.80     24.83 o
 -16   3  27        0.70       -6.31     18.99 o
 -15   3  27        0.82       10.78     16.08 o
 -14   3  27       35.60       11.16     25.58 o
 -13   3  27       83.12       57.48     20.65 o
 -12   3  27       41.75       32.25     19.89 o
 -11   3  27        2.04        2.31     15.12 o
 -10   3  27        5.84       12.14      6.96 o
  -9   3  27        8.46       19.06      7.51 o
  -8   3  27       42.53       38.08      9.15 o
  -7   3  27        6.89       13.03      8.49 o
  -6   3  27       15.76       14.71      8.84 o
  -5   3  27        8.49       -2.74      9.56 o
 -18   4  27       49.85      -12.56     20.36 o
 -17   4  27       51.28       54.90     22.64 o
 -16   4  27        2.63       -0.86     17.37 o
 -15   4  27       81.64      172.50     49.95 o
 -14   4  27      259.00      260.40     32.60 o
 -13   4  27       32.42       21.63     16.09 o
 -12   4  27      129.81       83.81     20.90 o
 -11   4  27        3.09       11.29     15.52 o
 -10   4  27       21.15       27.50      7.56 o
  -9   4  27      248.02      228.49     14.30 o
  -8   4  27       68.68       59.79      9.70 o
  -7   4  27      188.11      190.14     15.15 o
  -6   4  27       22.91       21.90      9.72 o
 -17   5  27      101.69      105.35     25.17 o
 -16   5  27       20.77       -7.21     16.97 o
 -15   5  27      268.70      265.91     33.33 o
 -14   5  27       39.12       61.89     20.94 o
 -13   5  27       33.44       25.58     19.12 o
 -12   5  27        0.08        5.54     16.12 o
 -11   5  27      221.52      160.12     30.34 o
 -10   5  27      256.49      295.17     13.80 o
  -9   5  27        2.77       -5.42      8.30 o
  -8   5  27      163.53      179.28     13.18 o
  -7   5  27       39.58       29.65      9.80 o
 -16   6  27      187.68      161.48     29.17 o
 -15   6  27       15.75       -9.69     19.21 o
 -14   6  27      273.90      312.32     35.48 o
 -13   6  27      149.81      186.35     28.89 o
 -12   6  27      151.72      120.20     26.48 o
 -11   6  27      112.23       77.63     21.46 o
 -10   6  27      165.83      129.78     13.21 o
  -9   6  27       27.59       24.35      8.93 o
  -8   6  27      310.63      353.29     18.44 o
 -14   7  27       65.00       45.52     32.62 o
 -13   7  27       98.91       99.64     42.91 o
 -12   7  27       78.03       64.27     21.85 o
 -11   7  27      272.96      278.57     34.59 o
 -10   7  27       97.06       76.51     12.90 o
 -18   0  28       30.76      114.37     39.46 o
 -17   0  28      351.33      371.87     57.65 o
 -16   0  28      424.59      453.66     59.00 o
 -15   0  28     1111.54     1030.40     76.70 o
 -14   0  28      309.10      363.01     52.62 o
 -13   0  28      241.39      116.53     33.75 o
 -12   0  28        4.08       37.09     25.35 o
 -11   0  28       60.05      139.06     35.67 o
 -10   0  28        6.38        2.18      9.72 o
  -9   0  28        2.97        7.76     10.76 o
  -8   0  28      240.45      207.69     19.67 o
  -7   0  28       17.66       14.43     12.50 o
  -6   0  28       77.32       77.46     32.42 o
 -18   1  28        1.62      -13.10     19.09 o
 -17   1  28       75.17       97.17     25.96 o
 -16   1  28       32.83       56.66     24.60 o
 -15   1  28       92.12       62.75     22.45 o
 -14   1  28       91.27       66.14     29.96 o
 -13   1  28       48.47       33.33     18.45 o
 -12   1  28        1.37       11.30     18.94 o
 -11   1  28      124.74      144.56     25.64 o
 -10   1  28       41.04       56.43      8.35 o
  -9   1  28       64.06       64.16     11.40 o
  -8   1  28      264.59      287.96     15.76 o
  -7   1  28       62.66       81.96     13.47 o
  -6   1  28       10.17       19.03      9.21 o
 -18   2  28       10.00       16.41     20.93 o
 -17   2  28        0.56        5.10     18.82 o
 -16   2  28        3.27       -3.33     17.68 o
 -15   2  28        1.96        1.04     16.71 o
 -14   2  28       19.65       22.50     17.55 o
 -13   2  28       88.59      104.06     24.05 o
 -12   2  28      816.69      827.83     55.52 o
 -11   2  28      315.02      418.43     39.15 o
 -10   2  28        3.88        4.18      6.92 o
  -9   2  28       49.43       73.01      9.67 o
  -8   2  28       78.37       80.78     10.76 o
  -7   2  28        1.68        5.82     10.17 o
  -6   2  28        0.11        1.86      8.70 o
 -18   3  28        1.43      -17.75     17.75 o
 -17   3  28      105.70      100.49     26.35 o
 -16   3  28       16.19       -4.34     16.69 o
 -15   3  28       27.38       21.12     17.25 o
 -14   3  28        5.50       28.74     17.81 o
 -13   3  28      195.02      190.89     29.45 o
 -12   3  28      298.37      315.27     51.19 o
 -11   3  28      340.76      356.41     36.83 o
 -10   3  28      161.09      196.11     15.82 o
  -9   3  28      119.91      136.07     11.70 o
  -8   3  28      520.44      557.28     31.42 o
  -7   3  28       88.18       49.52     12.13 o
 -17   4  28      414.08      460.38     63.29 o
 -16   4  28       34.95       10.55     20.48 o
 -15   4  28       80.55       59.42     36.89 o
 -14   4  28      109.99      116.21     25.23 o
 -13   4  28       57.31       42.30     28.40 o
 -12   4  28        0.69       -7.60     15.89 o
 -11   4  28        9.49        6.02     17.32 o
 -10   4  28       30.54       24.45      8.03 o
  -9   4  28      126.15      149.54     12.03 o
  -8   4  28       58.36       39.97      9.57 o
  -7   4  28        2.88       -5.44      8.25 o
 -16   5  28       83.12       75.66     24.04 o
 -15   5  28       20.10       29.63     28.30 o
 -14   5  28       35.92       78.43     27.34 o
 -13   5  28        1.59        1.43     18.08 o
 -12   5  28       15.53       15.13     17.54 o
 -11   5  28        6.66        4.33     17.09 o
 -10   5  28        0.60       -7.17      7.17 o
  -9   5  28        6.23        2.83      8.32 o
  -8   5  28        3.75       -4.35     11.56 o
 -14   6  28       12.62       -6.22     17.77 o
 -13   6  28        4.84       20.56     19.36 o
 -12   6  28        4.81       -0.83     18.21 o
 -11   6  28       79.38       69.17     22.58 o
 -10   6  28       60.26       56.07     11.31 o
 -17   1  29       84.06       72.10     24.24 o
 -16   1  29        4.49      -13.56     17.02 o
 -15   1  29      164.24      113.97     30.61 o
 -14   1  29       59.90       85.51     26.72 o
 -13   1  29       18.97       12.36     17.22 o
 -12   1  29       90.68       52.50     21.52 o
 -11   1  29       14.72        6.66     19.00 o
 -10   1  29       10.42        1.23      7.36 o
  -9   1  29        0.54        3.05      7.94 o
  -8   1  29       16.03       26.29      9.33 o
 -17   2  29        5.36       -5.23     17.22 o
 -16   2  29       25.31       12.33     20.12 o
 -15   2  29        8.37        4.52     31.87 o
 -14   2  29        6.73        4.14     17.26 o
 -13   2  29       24.78       15.54     28.18 o
 -12   2  29       38.74       85.82     22.99 o
 -11   2  29        1.07       -0.33     16.53 o
 -10   2  29      127.10      152.71     13.08 o
  -9   2  29       63.61       86.42     11.74 o
  -8   2  29      268.48      339.53     17.29 o
 -17   3  29      279.82      322.28     39.16 o
 -16   3  29        2.51      -17.08     17.08 o
 -15   3  29      168.55      149.06     58.11 o
 -14   3  29       13.84       11.63     27.75 o
 -13   3  29      139.09      137.96     27.85 o
 -12   3  29        1.28       -4.42     16.94 o
 -11   3  29       12.33        8.80     18.25 o
 -10   3  29      122.89      125.27     10.80 o
  -9   3  29       26.90       18.14      8.82 o
 -16   4  29       80.88      112.69     29.72 o
 -15   4  29       53.03       74.10     23.27 o
 -14   4  29       10.28      -16.49     16.49 o
 -13   4  29       16.78       15.20     18.19 o
 -12   4  29       84.89       79.45     23.12 o
 -11   4  29        9.60        2.48     18.44 o
 -10   4  29       89.08      110.06     10.80 o
  -9   4  29       68.80       52.72     20.87 o
 -14   5  29       17.67       42.03     31.80 o
 -13   5  29        3.42       20.11     19.23 o
 -12   5  29        0.45       -8.44     17.70 o
 -11   5  29        7.69       -5.16     26.31 o
 -16   0  30      221.61      258.45     49.89 o
 -15   0  30      213.65      235.09     47.93 o
 -14   0  30      120.33       66.39     32.59 o
 -13   0  30        3.93       21.10     27.63 o
 -12   0  30       88.46      108.93     36.08 o
 -11   0  30       18.59        3.01     25.39 o
 -10   0  30        4.53        1.01     11.34 o
 -16   1  30        1.33        2.16     18.70 o
 -15   1  30      179.96      205.57     47.38 o
 -14   1  30       86.98       51.30     22.63 o
 -13   1  30       17.78       35.37     19.29 o
 -12   1  30       99.59       83.17     23.62 o
 -11   1  30       26.79       26.74     15.53 o
 -10   1  30       10.23        0.17      7.77 o
 -16   2  30        6.43      -15.33     18.32 o
 -15   2  30        4.83       -2.70     17.47 o
 -14   2  30        9.98        6.75     18.93 o
 -13   2  30       73.30      119.14     26.13 o
 -12   2  30       77.59       94.25     25.44 o
 -11   2  30       45.52       61.16     17.82 o
 -10   2  30        6.12        9.13      8.13 o
 -15   3  30        3.37       -2.93     17.87 o
 -14   3  30      134.03      138.13     38.01 o
 -13   3  30      160.77      130.25     27.86 o
 -12   3  30        6.43       16.95     20.63 o
 -11   3  30      170.79      165.46     22.39 o
 
